# Supplementary material for: The pyruvate dehydrogenase kinase inhibitor dichloroacetate mitigates alcohol-induced hepatic inflammation and metabolic disturbances in mice
Source: Hepatol Commun. 2024 Nov 29;8(12):e0547. doi: 10.1097/HC9.0000000000000547 (PMC11608733; doi:10.1097/HC9.0000000000000547)
Supplement: Supplementary file 1 [file hc9-8-e0547-s001.xlsx]

## Sheet: Supporting Table 1
Supporting Table 1. SCFAs of Liver homogenates by GC‐MS/MS
Goup	Sample I.D.	Acetic acid (µmol/g)	Butyric acid (µmol/g)	Isovaleric acid (µmol/g)	Lactic acid (µmol/g)	Proprionic acid (µmol/g)	Succinic acid (µmol/g)
Pair-fed	1	1.53204	0.19495	0.0325274	4.41392	0.326408	0.665566
	2	1.48958	0.319718	0.0160053	4.83701	0.444029	0.663642
	3	1.82603	0.439112	0.0203769	4.56871	0.363696	0.788886
	4	0.484192	0.105057	0.0642439	4.98121	0.27331	1.08782
EtOH-fed	5	2.97943	0.500138	0.0131161	2.44865	0.484939	1.30136
	6	2.82567	0.544731	0.0318228	1.99211	0.573381	1.52056
	7	3.70021	0.537676	0.0182989	2.98424	0.609947	1.10496
EtOH-fed + DCA (50 mg/kg body weight)	8	3.24315	0.426413	0.0169801	2.21597	0.532663	0.855251
	9	3.64742	0.567628	0.0198375	1.98582	0.529325	0.750606
	10	2.41593	0.276668	0.0277452	2.83157	0.335919	0.760319
	11	3.52448	0.143668	0.0251745	2.58627	0.206057	0.744366
	12	5.85842	1.18097	0.0264571	2.65388	1.26106	1.25549
	13	3.48319	0.391913	0.0170467	3.10858	0.418556	0.738859

## Sheet: Supporting Table 2
Supporting Table 2. Hepatic protein expression in mice subjected to the acut-on-chronic ethanol feeding, measured using liquid chromatography-tandem mass spectrometry (LC-MS/MS)
Protein IDs	Gene names	Protein names	Majority protein IDs	Peptide counts (all)	Peptide counts (razor+unique)	Peptide counts (unique)	Fasta headers	Number of proteins	Peptides	Razor + unique peptides	Unique peptides	Peptide IDs	Peptide is razor	Mod. peptide IDs	Evidence IDs	MS/MS IDs	Best MS/MS	Oxidation (M) site IDs	Oxidation (M) site positions	Sequence coverage [%]	Unique + razor sequence coverage [%]	Unique sequence coverage [%]	Mol. weight [kDa]	Sequence length	Sequence lengths	Q-value	Score	MS/MS count	EtOH WT AonCLFQ intensity E51 WT-AonC	EtOH WT AonCLFQ intensity E52 WT-AonC	EtOH WT AonCLFQ intensity E61 WT-AonC	EtOH WT AonCLFQ intensity E62 WT-AonC	Pair WT AonCLFQ intensity P51 WT-AonC	Pair WT AonCLFQ intensity P52 WT-AonC	Pair WT AonCLFQ intensity P61 WT-AonC	Pair WT AonCLFQ intensity P62 WT-AonC
P58774;CON__Q3SX28	Tpm2	Tropomyosin beta chain	P58774;CON__Q3SX28	17;15	17;15	7;6	sp|P58774|TPM2_MOUSE Tropomyosin beta chain OS=Mus musculus OX=10090 GN=Tpm2 PE=1 SV=1;	2	17	17	7	1129;2167;2168;2690;2744;4905;9226;11448;11964;11965;12449;13011;13284;17980;18601;19705;21144	True;True;True;True;True;True;True;True;True;True;True;True;True;True;True;True;True	1194;2285;2286;2828;2885;5151;9652;11990;12525;12526;13021;13597;13874;18887;19523;20674;22180	40098;40099;73045;73046;73047;73048;73049;88768;88769;90790;156229;156230;276526;346756;346757;346758;346759;346760;346761;346762;346763;346764;346765;346766;346767;346768;346769;346770;346771;346772;346773;346774;346775;346776;346777;346778;346779;346780;346781;346782;346783;346784;346785;346786;346787;346788;346789;346790;346791;346792;346793;346794;360271;360272;360273;360274;371748;371749;371…	65382;65383;65384;65385;65386;65387;117056;117057;117058;117059;117060;140531;140532;143655;250125;250126;439949;547750;547751;547752;547753;547754;547755;547756;547757;547758;547759;547760;547761;547762;547763;547764;547765;547766;547767;547768;547769;547770;547771;547772;547773;547774;547775;547776;547777;547778;547779;547780;547781;547782;547783;547784;547785;547786;547787;547788;547789;547790…	65385;117058;117060;140532;143655;250125;439949;547786;567599;567602;581740;600989;613221;824301;842036;881042;950734			50	50	27.8	32.836	284	284;284	0	254.21	114	202950000	259780000	143580000	0	0	0	0	0
P12791	Cyp2b10	Cytochrome P450 2B10	P12791	16	16	12	sp|P12791|CP2BA_MOUSE Cytochrome P450 2B10 OS=Mus musculus OX=10090 GN=Cyp2b10 PE=1 SV=1	1	16	16	12	2221;3288;4758;5438;5439;6243;6647;7543;7544;8888;9296;10324;11359;11403;11404;14672	True;True;True;True;True;True;True;True;True;True;True;True;True;True;True;True	2340;3457;5002;5710;5711;6539;6956;7893;7894;9301;9302;9726;10811;11895;11941;11942;15329	74611;74612;74613;74614;74615;74616;74617;74618;74619;74620;105410;105411;105412;105413;105414;105415;105416;105417;105418;105419;105420;105421;105422;152070;152071;152072;152073;152074;152075;152076;152077;152078;152079;152080;152081;152082;152083;152084;152085;152086;152087;152088;152089;152090;152091;152092;152093;152094;152095;170576;170577;170578;170579;170580;170581;170582;170583;170584;170…	119511;119512;119513;119514;119515;119516;119517;119518;119519;119520;165438;165439;165440;165441;165442;165443;165444;165445;165446;165447;165448;165449;165450;165451;165452;165453;165454;165455;165456;165457;165458;244310;244311;244312;244313;244314;244315;244316;244317;244318;244319;244320;244321;244322;244323;244324;244325;244326;244327;244328;244329;244330;244331;244332;244333;244334;244335;…	119514;165438;244319;273083;273090;304416;322500;364309;364326;426185;442827;488855;542773;544831;544850;684652	144	46	29.4	29.4	24.2	56.743	500	500	0	55.525	194	130570000	114310000	71266000	122550000	0	0	0	0
Q8R1S0	Coq6	Ubiquinone biosynthesis monooxygenase COQ6, mitochondrial	Q8R1S0	9	9	9	sp|Q8R1S0|COQ6_MOUSE Ubiquinone biosynthesis monooxygenase COQ6, mitochondrial OS=Mus musculus OX=10090 GN=Coq6 PE=1 SV=3	1	9	9	9	3839;6144;9597;9947;11097;15607;18049;21993;22165	True;True;True;True;True;True;True;True;True	4035;6439;10041;10413;11611;16291;18958;23075;23251	125661;125662;125663;125664;125665;125666;125667;125668;125669;125670;125671;125672;125673;125674;189058;189059;288061;288062;288063;288064;288065;288066;288067;288068;288069;288070;288071;288072;288073;288074;288075;288076;298019;298020;335591;335592;335593;335594;335595;335596;335597;335598;335599;461183;461184;461185;461186;461187;461188;461189;461190;461191;461192;461193;461194;461195;461196;…	201498;201499;201500;201501;201502;201503;201504;201505;201506;201507;201508;201509;201510;201511;201512;302092;302093;456830;456831;456832;456833;456834;456835;456836;456837;456838;456839;456840;456841;456842;456843;456844;456845;469616;469617;530620;530621;530622;530623;530624;530625;530626;530627;530628;721534;721535;721536;721537;721538;721539;721540;721541;721542;721543;721544;721545;721546;…	201507;302092;456832;469616;530622;721535;826438;995162;1005424			21.4	21.4	21.4	51.392	476	476	0	10.442	89	169030000	0	0	197200000	0	0	0	0
P53808	Pctp	Phosphatidylcholine transfer protein	P53808	5	5	5	sp|P53808|PPCT_MOUSE Phosphatidylcholine transfer protein OS=Mus musculus OX=10090 GN=Pctp PE=1 SV=2	1	5	5	5	782;14119;18247;22594;24993	True;True;True;True;True	826;14749;19161;23695;26211	27466;27467;27468;27469;27470;27471;27472;27473;27474;27475;27476;27477;27478;27479;27480;27481;27482;27483;27484;27485;27486;27487;27488;27489;27490;27491;27492;27493;27494;27495;27496;27497;27498;27499;27500;27501;27502;27503;27504;27505;27506;27507;27508;27509;27510;27511;27512;27513;419955;419956;419957;419958;419959;419960;419961;419962;419963;419964;419965;419966;419967;419968;419969;419970…	45014;45015;45016;45017;45018;45019;45020;45021;45022;45023;45024;45025;45026;45027;45028;45029;45030;45031;45032;45033;45034;45035;45036;45037;45038;45039;45040;45041;45042;45043;45044;45045;45046;45047;45048;45049;45050;45051;45052;45053;45054;45055;45056;45057;45058;45059;45060;45061;45062;45063;45064;45065;45066;45067;45068;45069;45070;45071;45072;45073;45074;45075;45076;655191;655192;655193;…	45033;655203;830891;1024743;1146067			30.8	30.8	30.8	24.785	214	214	0	5.8843	90	0	178860000	71132000	76674000	0	0	0	0
Q9D0T1	Nhp2l1	NHP2-like protein 1;NHP2-like protein 1, N-terminally processed	Q9D0T1	4	4	4	sp|Q9D0T1|NH2L1_MOUSE NHP2-like protein 1 OS=Mus musculus OX=10090 GN=Snu13 PE=1 SV=4	1	4	4	4	337;14114;18180;20835	True;True;True;True	356;14744;19093;21857	12382;12383;12384;12385;12386;12387;12388;12389;12390;12391;12392;12393;419869;419870;419871;419872;419873;419874;419875;419876;419877;419878;419879;419880;419881;419882;419883;419884;419885;419886;419887;419888;419889;419890;419891;419892;419893;419894;419895;419896;419897;419898;419899;419900;419901;419902;419903;419904;419905;419906;419907;419908;419909;419910;419911;419912;419913;419914;41991…	19526;19527;19528;19529;19530;19531;19532;19533;19534;19535;19536;19537;19538;19539;655088;655089;655090;655091;655092;655093;655094;655095;655096;655097;655098;655099;655100;655101;655102;655103;655104;655105;655106;655107;655108;655109;655110;655111;655112;655113;655114;655115;655116;655117;655118;655119;655120;655121;655122;655123;655124;655125;655126;655127;655128;655129;655130;655131;655132;…	19536;655110;829399;935088			37.5	37.5	37.5	14.173	128	128	0	48.088	121	78512000	139730000	89298000	0	0	0	0	0
Q3THW5;P0C0S6	H2afv;H2afz	Histone H2A.V;Histone H2A.Z	Q3THW5;P0C0S6	5;5	3;3	3;3	sp|Q3THW5|H2AV_MOUSE Histone H2A.V OS=Mus musculus OX=10090 GN=H2afv PE=1 SV=3;sp|P0C0S6|H2AZ_MOUSE Histone H2A.Z OS=Mus musculus OX=10090 GN=H2afz PE=1 SV=2	2	5	3	3	899;2207;7990;9877;22664	False;True;True;False;True	951;2326;8365;10339;23772	31014;31015;31016;31017;31018;31019;31020;31021;31022;31023;31024;31025;31026;31027;31028;31029;31030;31031;31032;31033;31034;31035;31036;31037;31038;31039;31040;31041;31042;31043;31044;31045;31046;31047;31048;31049;31050;31051;31052;31053;31054;31055;31056;31057;31058;31059;31060;31061;31062;31063;31064;31065;31066;31067;31068;31069;31070;31071;31072;31073;31074;31075;31076;31077;31078;31079;310…	50597;50598;50599;50600;50601;50602;50603;50604;50605;50606;50607;50608;50609;50610;50611;50612;50613;50614;50615;50616;50617;50618;50619;50620;50621;50622;50623;50624;50625;50626;50627;50628;50629;50630;50631;50632;50633;50634;50635;50636;50637;50638;50639;50640;50641;50642;50643;50644;50645;50646;50647;50648;50649;50650;50651;50652;50653;50654;50655;50656;50657;50658;50659;50660;50661;50662;506…	50751;118884;385639;467289;1028264			53.9	41.4	41.4	13.509	128	128;128	0	19.386	122	89745000	126700000	89562000	0	0	0	0	0
P13745;P10648	Gsta1;Gsta2	Glutathione S-transferase A1;Glutathione S-transferase A1, N-terminally processed;Glutathione S-transferase A2	P13745;P10648	13;11	8;8	8;8	sp|P13745|GSTA1_MOUSE Glutathione S-transferase A1 OS=Mus musculus OX=10090 GN=Gsta1 PE=1 SV=2;sp|P10648|GSTA2_MOUSE Glutathione S-transferase A2 OS=Mus musculus OX=10090 GN=Gsta2 PE=1 SV=3	2	13	8	8	877;1096;3439;7166;7310;11599;11600;12099;17248;19491;20159;23190;24305	True;True;True;True;False;True;True;False;True;False;True;False;False	929;1160;3613;7500;7650;12148;12149;12662;18124;20452;21149;24321;25493	30414;30415;30416;30417;30418;30419;30420;30421;30422;30423;30424;30425;30426;30427;30428;30429;30430;30431;30432;30433;30434;30435;30436;30437;30438;30439;30440;30441;30442;30443;30444;30445;30446;30447;30448;30449;30450;30451;39273;39274;39275;39276;112001;112002;112003;112004;112005;112006;112007;112008;112009;217230;217231;217232;217233;217234;217235;217236;217237;222018;222019;222020;222021;…	49714;49715;49716;49717;49718;49719;49720;49721;49722;49723;49724;49725;49726;49727;49728;49729;49730;49731;49732;49733;49734;49735;49736;49737;49738;49739;49740;49741;49742;49743;49744;49745;49746;49747;49748;49749;49750;49751;49752;64103;64104;64105;64106;177812;177813;177814;177815;177816;177817;177818;177819;177820;177821;177822;177823;177824;345786;345787;345788;345789;345790;345791;345792;3…	49721;64105;177815;345792;354817;552892;552897;571287;788408;872012;901374;1055475;1111770			46.6	30.9	30.9	25.608	223	223;222	0	12.583	70	81584000	152910000	51625000	0	0	0	0	0
P83940	Tceb1	Transcription elongation factor B polypeptide 1	P83940	3	3	3	sp|P83940|ELOC_MOUSE Elongin-C OS=Mus musculus OX=10090 GN=Eloc PE=1 SV=1	1	3	3	3	1613;13926;22017	True;True;True	1706;14548;23101	56553;56554;56555;56556;56557;56558;56559;56560;56561;56562;56563;56564;56565;56566;56567;56568;56569;56570;56571;56572;413586;413587;413588;413589;413590;637804;637805;637806;637807;637808;637809;637810;637811;637812;637813;637814;637815;637816;637817;637818;637819;637820;637821;637822;637823;637824;637825;637826;637827;637828;637829;637830;637831;637832;637833;637834;637835;637836;637837;637838…	91591;91592;91593;91594;91595;91596;91597;91598;91599;91600;91601;91602;91603;91604;91605;91606;91607;91608;91609;91610;91611;91612;91613;91614;645288;645289;645290;645291;645292;996290;996291;996292;996293;996294;996295;996296;996297;996298;996299;996300;996301;996302;996303;996304;996305;996306;996307;996308;996309;996310;996311;996312;996313;996314;996315;996316;996317;996318;996319;996320;996…	91602;645288;996324			41.1	41.1	41.1	12.473	112	112	0	34.101	90	0	144930000	125800000	0	0	0	0	0
Q9D358	Acp1	Low molecular weight phosphotyrosine protein phosphatase	Q9D358	5	5	5	sp|Q9D358|PPAC_MOUSE Low molecular weight phosphotyrosine protein phosphatase OS=Mus musculus OX=10090 GN=Acp1 PE=1 SV=3	1	5	5	5	10405;10494;20014;20015;20477	True;True;True;True;True	10895;10986;20999;21000;21479	312532;312533;312534;312535;312536;312537;312538;312539;312540;312541;312542;312543;312544;312545;312546;312547;312548;312549;312550;312551;312552;312553;312554;312555;312556;312557;312558;312559;312560;312561;312562;312563;312564;312565;312566;312567;312568;312569;312570;312571;312572;312573;312574;312575;312576;312577;312578;312579;312580;312581;315442;315443;315444;315445;315446;315447;315448;…	492076;492077;492078;492079;492080;492081;492082;492083;492084;492085;492086;492087;492088;492089;492090;492091;492092;492093;492094;492095;492096;492097;492098;492099;492100;492101;492102;492103;492104;492105;492106;492107;492108;492109;492110;492111;492112;492113;492114;492115;492116;492117;492118;492119;492120;492121;492122;492123;492124;492125;492126;492127;492128;492129;492130;492131;492132;…	492146;497678;894647;894654;913534			32.3	32.3	32.3	18.192	158	158	0	138.86	125	44460000	58301000	34994000	90798000	0	0	0	0
Q9D8S9	Bola1	BolA-like protein 1	Q9D8S9	4	4	4	sp|Q9D8S9|BOLA1_MOUSE BolA-like protein 1 OS=Mus musculus OX=10090 GN=Bola1 PE=1 SV=1	1	4	4	4	6923;9101;13379;16626	True;True;True;True	7246;9523;13971;17475	210141;210142;210143;210144;210145;210146;210147;210148;210149;210150;210151;210152;210153;210154;210155;210156;210157;210158;210159;273147;273148;273149;273150;273151;273152;273153;273154;273155;273156;273157;273158;273159;273160;273161;273162;273163;273164;273165;273166;273167;273168;273169;273170;273171;273172;273173;273174;395823;395824;395825;395826;395827;395828;395829;490373;490374;490375;…	334777;334778;334779;334780;334781;334782;334783;334784;334785;334786;334787;334788;334789;334790;334791;334792;334793;334794;334795;334796;434663;434664;434665;434666;434667;434668;434669;434670;434671;434672;434673;434674;434675;434676;434677;434678;434679;434680;434681;434682;434683;434684;434685;434686;434687;434688;434689;434690;434691;616477;616478;616479;616480;616481;616482;616483;616484;…	334783;434679;616482;766674			40.1	40.1	40.1	14.379	137	137	0	10.097	88	86354000	0	65183000	63334000	0	0	0	0
Q02013	Aqp1	Aquaporin-1	Q02013	3	3	3	sp|Q02013|AQP1_MOUSE Aquaporin-1 OS=Mus musculus OX=10090 GN=Aqp1 PE=1 SV=3	1	3	3	3	3832;19283;24099	True;True;True	4028;20228;25280	125422;125423;125424;125425;125426;125427;125428;125429;125430;125431;125432;125433;125434;125435;125436;125437;556523;556524;556525;556526;556527;556528;556529;556530;556531;556532;556533;556534;556535;704045;704046;704047;704048;704049;704050;704051;704052;704053;704054;704055;704056;704057;704058;704059;704060;704061;704062;704063;704064;704065;704066;704067;704068;704069;704070;704071;704072;…	201203;201204;201205;201206;201207;201208;201209;201210;201211;201212;201213;201214;201215;201216;201217;201218;201219;201220;201221;862157;862158;862159;862160;862161;862162;862163;862164;862165;862166;862167;862168;862169;1102553;1102554;1102555;1102556;1102557;1102558;1102559;1102560;1102561;1102562;1102563;1102564;1102565;1102566;1102567;1102568;1102569;1102570;1102571;1102572;1102573;1102574…	201216;862157;1102618			23	23	23	28.793	269	269	0	113.64	158	108410000	105130000	0	0	0	0	0	0
P21300;P45377	Akr1b7;Akr1b8	Aldose reductase-related protein 1;Aldose reductase-related protein 2	P21300;P45377	3;2	3;2	3;2	sp|P21300|ALD1_MOUSE Aldo-keto reductase family 1 member B7 OS=Mus musculus OX=10090 GN=Akr1b7 PE=1 SV=4;sp|P45377|ALD2_MOUSE Aldose reductase-related protein 2 OS=Mus musculus OX=10090 GN=Akr1b8 PE=1 SV=2	2	3	3	3	2199;14281;15504	True;True;True	2318;14915;16186	74026;424462;424463;424464;424465;424466;424467;424468;424469;424470;424471;424472;424473;424474;424475;424476;424477;424478;424479;424480;424481;424482;424483;424484;424485;424486;424487;424488;424489;424490;424491;424492;424493;424494;424495;424496;424497;424498;424499;424500;424501;424502;424503;424504;458154	118701;662425;662426;662427;662428;662429;662430;662431;662432;662433;662434;662435;662436;662437;662438;662439;662440;662441;662442;662443;662444;662445;662446;662447;662448;662449;662450;662451;662452;662453;662454;662455;662456;662457;662458;662459;662460;662461;662462;662463;662464;662465;662466;662467;716988	118701;662435;716988			7.9	7.9	7.9	35.988	316	316;316	0.0099123	1.7218	45	0	203650000	0	0	0	0	0	0
P27046;Q8BRK9	Man2a1	Alpha-mannosidase 2	P27046	13;1	13;1	13;1	sp|P27046|MA2A1_MOUSE Alpha-mannosidase 2 OS=Mus musculus OX=10090 GN=Man2a1 PE=1 SV=2	2	13	13	13	3079;4485;7323;9549;10297;11419;11628;13523;14071;14628;24665;24925;25255	True;True;True;True;True;True;True;True;True;True;True;True;True	3235;4714;7664;9993;10784;11957;12177;14119;14700;15282;25869;26138;26488	99723;99724;99725;99726;99727;99728;99729;99730;99731;99732;99733;99734;99735;99736;99737;99738;99739;99740;99741;99742;99743;99744;99745;99746;99747;99748;143841;143842;222754;222755;222756;222757;222758;222759;222760;222761;222762;222763;222764;222765;222766;222767;222768;222769;222770;222771;286773;309635;309636;309637;309638;309639;309640;309641;345919;345920;345921;345922;351495;351496;39979…	157143;157144;157145;157146;157147;157148;157149;157150;157151;157152;157153;157154;157155;157156;157157;157158;157159;157160;157161;157162;157163;157164;157165;157166;157167;157168;157169;157170;157171;157172;231555;231556;356227;356228;356229;356230;356231;356232;356233;356234;356235;356236;356237;356238;356239;356240;356241;356242;356243;356244;454874;487971;487972;487973;487974;487975;487976;…	157165;231555;356241;454874;487973;546628;554194;622478;652764;682961;1133171;1142554;1159349			15.7	15.7	15.7	131.63	1150	1150;1152	0	27.127	162	38941000	53102000	40950000	61189000	0	0	0	0
Q02357	Ank1	Ankyrin-1	Q02357	6	6	6	sp|Q02357|ANK1_MOUSE Ankyrin-1 OS=Mus musculus OX=10090 GN=Ank1 PE=1 SV=2	1	6	6	6	5764;5891;9756;12933;13085;13204	True;True;True;True;True;True	6041;6172;10209;13515;13673;13794	179758;182621;292724;292725;292726;292727;292728;292729;292730;292731;292732;292733;292734;292735;292736;292737;292738;292739;292740;292741;292742;292743;292744;292745;292746;292747;292748;292749;292750;292751;292752;292753;292754;383647;388058;388059;388060;391400;391401;391402;391403	287516;291318;462909;462910;462911;462912;462913;462914;462915;462916;462917;462918;462919;462920;462921;462922;462923;462924;462925;462926;462927;462928;462929;462930;462931;462932;462933;462934;462935;462936;462937;462938;462939;462940;462941;462942;597647;604367;604368;604369;610342;610343;610344;610345	287516;291318;462937;597647;604369;610343			4.1	4.1	4.1	204.22	1862	1862	0	11.695	44	0	111350000	75788000	0	0	0	0	0
P17426	Ap2a1	AP-2 complex subunit alpha-1	P17426	14	8	8	sp|P17426|AP2A1_MOUSE AP-2 complex subunit alpha-1 OS=Mus musculus OX=10090 GN=Ap2a1 PE=1 SV=1	1	14	8	8	73;349;1428;2216;3318;5935;6990;8654;11271;14178;14300;15304;16455;22719	True;False;False;True;True;True;True;False;False;True;True;True;False;False	75;368;1502;2335;3488;6219;7316;9055;11805;14808;14934;15978;17293;23829	1956;1957;12666;12667;12668;12669;12670;12671;49300;49301;74473;74474;74475;74476;74477;74478;74479;74480;74481;74482;74483;74484;74485;74486;74487;74488;74489;74490;74491;74492;74493;74494;74495;107194;107195;107196;107197;107198;183460;183461;183462;211802;211803;211804;211805;260651;260652;260653;260654;260655;260656;260657;260658;340707;340708;421689;421690;421691;421692;421693;421694;421695;…	2911;2912;19960;19961;19962;19963;19964;19965;78884;78885;119326;119327;119328;119329;119330;119331;119332;119333;119334;119335;119336;119337;119338;119339;119340;119341;119342;119343;119344;119345;119346;119347;119348;169302;169303;169304;169305;169306;292560;292561;292562;337486;337487;337488;337489;337490;414430;414431;414432;414433;414434;414435;414436;414437;414438;538902;538903;657698;65769…	2911;19963;78885;119332;169306;292561;337489;414438;538902;657705;662776;706705;755387;1031951			18.1	11.3	11.3	107.66	977	977	0	13.018	69	0	96404000	0	90342000	0	0	0	0
Q78IK2	Usmg5	Up-regulated during skeletal muscle growth protein 5	Q78IK2	4	4	4	sp|Q78IK2|ATPMD_MOUSE ATP synthase membrane subunit DAPIT, mitochondrial OS=Mus musculus OX=10090 GN=Atp5md PE=1 SV=1	1	4	4	4	789;790;12785;15663	True;True;True;True	834;835;13362;16352	27668;27669;27670;27671;27672;27673;27674;27675;27676;27677;27678;27679;27680;27681;27682;27683;27684;27685;27686;27687;27688;27689;27690;27691;27692;27693;27694;27695;27696;27697;27698;27699;27700;27701;27702;27703;27704;27705;27706;27707;27708;27709;27710;27711;27712;27713;27714;27715;27716;27717;27718;27719;27720;27721;27722;27723;27724;27725;27726;27727;27728;379456;379457;379458;379459;37946…	45408;45409;45410;45411;45412;45413;45414;45415;45416;45417;45418;45419;45420;45421;45422;45423;45424;45425;45426;45427;45428;45429;45430;45431;45432;45433;45434;45435;45436;45437;45438;45439;45440;45441;45442;45443;45444;45445;45446;45447;45448;45449;45450;45451;45452;45453;45454;45455;45456;45457;45458;45459;45460;45461;45462;45463;45464;45465;45466;45467;45468;45469;45470;45471;45472;45473;454…	45409;45464;590798;722588	533	1	46.6	46.6	46.6	6.3814	58	58	0	131.24	76	68316000	116830000	0	0	0	0	0	0
A6X935;CON__Q3T052	Itih4	Inter alpha-trypsin inhibitor, heavy chain 4	A6X935	9;2	9;2	9;2	sp|A6X935|ITIH4_MOUSE Inter alpha-trypsin inhibitor, heavy chain 4 OS=Mus musculus OX=10090 GN=Itih4 PE=1 SV=2	2	9	9	9	3918;7204;13536;14731;17381;18251;20136;21321;23588	True;True;True;True;True;True;True;True;True	4119;7539;14134;15391;18264;19165;21125;22360;24750	127542;127543;127544;127545;127546;127547;127548;127549;127550;127551;127552;127553;127554;127555;127556;218119;400116;400117;400118;400119;400120;400121;400122;400123;400124;400125;400126;400127;400128;400129;400130;400131;400132;400133;400134;400135;400136;437098;437099;437100;437101;437102;437103;509221;509222;532528;532529;532530;532531;532532;532533;532534;532535;532536;532537;532538;532539;…	204384;204385;204386;204387;204388;204389;204390;204391;204392;204393;204394;204395;204396;204397;204398;204399;204400;204401;204402;204403;347158;622932;622933;622934;622935;622936;622937;622938;622939;622940;622941;622942;622943;622944;622945;622946;622947;622948;622949;622950;622951;622952;622953;686361;686362;686363;686364;686365;686366;686367;793368;793369;830968;830969;830970;830971;830972;…	204396;347158;622951;686361;793369;830994;900521;961698;1077981			12.1	12.1	12.1	104.66	942	942;916	0	132.06	127	0	113210000	57080000	0	0	0	0	0
O35643	Ap1b1	AP-1 complex subunit beta-1	O35643	18	9	9	sp|O35643|AP1B1_MOUSE AP-1 complex subunit beta-1 OS=Mus musculus OX=10090 GN=Ap1b1 PE=1 SV=2	1	18	9	9	2493;2616;3065;3088;3544;8676;12141;13002;13570;14342;14867;15001;15864;16830;17368;20130;20623;22860	True;False;False;True;True;True;False;False;True;True;True;False;False;False;False;True;False;True	2623;2752;3220;3249;3725;9077;12704;13588;14170;14976;15529;15665;16584;17688;18250;21119;21631;23975	83490;83491;86589;86590;86591;86592;86593;86594;86595;99370;99371;99372;99373;99374;99375;99376;99377;100138;100139;100140;100141;100142;100143;100144;115974;115975;115976;115977;115978;115979;115980;115981;115982;115983;115984;115985;115986;115987;115988;115989;115990;261172;261173;261174;261175;364612;364613;364614;385496;385497;401594;401595;401596;401597;401598;401599;425578;425579;425580;425…	132575;132576;137336;137337;137338;137339;137340;137341;137342;156417;156418;156419;156420;156421;156422;156423;156424;157695;157696;157697;157698;157699;157700;157701;185232;185233;185234;185235;185236;185237;185238;185239;185240;185241;185242;185243;185244;185245;185246;185247;185248;185249;414997;414998;414999;415000;572843;572844;572845;600552;600553;625763;625764;625765;625766;625767;625768;…	132575;137340;156420;157697;185240;414998;572845;600552;625764;663966;690482;695354;729124;774388;792759;900453;921850;1037757			23	12.5	12.5	103.93	943	943	0	26.832	80	0	73222000	35526000	48145000	0	0	0	0
Q9D110	Mthfs	5-formyltetrahydrofolate cyclo-ligase	Q9D110	8	8	8	sp|Q9D110|MTHFS_MOUSE 5-formyltetrahydrofolate cyclo-ligase OS=Mus musculus OX=10090 GN=Mthfs PE=2 SV=2	1	8	8	8	291;292;4973;6139;8596;15250;21752;22333	True;True;True;True;True;True;True;True	309;310;5220;6434;8997;15920;22818;23423	11162;11163;11164;11165;11166;11167;11168;11169;157757;157758;157759;157760;157761;157762;157763;157764;157765;157766;157767;157768;157769;157770;157771;157772;157773;157774;157775;157776;157777;157778;157779;157780;157781;157782;157783;157784;157785;157786;157787;188982;259601;259602;259603;259604;259605;259606;450104;450105;450106;450107;450108;450109;629793;629794;629795;629796;629797;629798;6…	17664;17665;17666;17667;17668;17669;17670;17671;251989;251990;251991;251992;251993;251994;251995;251996;251997;251998;251999;252000;252001;252002;252003;252004;252005;252006;252007;252008;252009;252010;252011;252012;252013;252014;252015;252016;252017;252018;252019;252020;252021;252022;252023;252024;252025;252026;252027;252028;252029;252030;252031;252032;252033;301996;412937;412938;412939;412940;4…	17665;17667;252015;301996;412940;704485;981795;1014359			46.8	46.8	46.8	23.201	203	203	0	11.069	118	46070000	58434000	44496000	0	0	0	0	0
Q923B6	Steap4	Metalloreductase STEAP4	Q923B6	5	5	5	sp|Q923B6|STEA4_MOUSE Metalloreductase STEAP4 OS=Mus musculus OX=10090 GN=Steap4 PE=1 SV=1	1	5	5	5	744;984;7826;18329;23317	True;True;True;True;True	786;1040;8195;19246;24458	26531;26532;34141;34142;34143;34144;34145;34146;34147;34148;34149;34150;34151;34152;34153;34154;34155;34156;34157;34158;34159;34160;237348;534386;679124;679125;679126;679127;679128;679129;679130;679131;679132;679133;679134;679135;679136;679137;679138;679139;679140;679141;679142;679143;679144;679145;679146;679147;679148;679149;679150;679151;679152;679153;679154;679155;679156;679157;679158;679159;6…	43343;43344;56285;56286;56287;56288;56289;56290;56291;56292;56293;56294;56295;56296;56297;56298;56299;56300;56301;56302;56303;56304;56305;378527;833544;1062187;1062188;1062189;1062190;1062191;1062192;1062193;1062194;1062195;1062196;1062197;1062198;1062199;1062200;1062201;1062202;1062203;1062204;1062205;1062206;1062207;1062208;1062209;1062210;1062211;1062212;1062213;1062214;1062215;1062216;1062217…	43343;56292;378527;833544;1062193			14	14	14	52.993	470	470	0	49.847	65	33244000	68356000	0	47115000	0	0	0	0
P06797	Ctsl	Cathepsin L1;Cathepsin L1 heavy chain;Cathepsin L1 light chain	P06797	5	5	5	sp|P06797|CATL1_MOUSE Cathepsin L1 OS=Mus musculus OX=10090 GN=Ctsl PE=1 SV=2	1	5	5	5	4024;4182;5983;13922;15562	True;True;True;True;True	4237;4399;6272;14544;16245	131296;131297;131298;131299;131300;131301;131302;131303;131304;131305;131306;131307;131308;131309;131310;131311;131312;131313;131314;131315;131316;131317;135248;135249;135250;135251;135252;135253;135254;135255;135256;135257;135258;135259;135260;135261;135262;135263;135264;135265;135266;135267;135268;135269;135270;135271;135272;135273;135274;135275;135276;135277;184450;184451;184452;184453;184454;…	211440;211441;211442;211443;211444;211445;211446;211447;211448;211449;211450;211451;211452;211453;211454;211455;211456;211457;211458;211459;211460;211461;211462;211463;211464;217260;217261;217262;217263;217264;217265;217266;217267;217268;217269;217270;217271;217272;217273;217274;217275;217276;217277;217278;217279;217280;217281;217282;217283;217284;217285;217286;217287;217288;217289;217290;217291;…	211444;217280;294002;644294;719680			23.4	23.4	23.4	37.547	334	334	0	181.15	131	33008000	65235000	0	43671000	0	0	0	0
Q61009	Scarb1	Scavenger receptor class B member 1	Q61009	3	3	3	sp|Q61009|SCRB1_MOUSE Scavenger receptor class B member 1 OS=Mus musculus OX=10090 GN=Scarb1 PE=1 SV=1	1	3	3	3	4719;7004;22572	True;True;True	4961;7331;23673	150963;150964;150965;150966;150967;150968;150969;150970;212393;655518;655519;655520;655521;655522;655523;655524;655525;655526;655527;655528;655529;655530;655531;655532;655533;655534;655535;655536;655537;655538;655539;655540;655541;655542;655543;655544;655545;655546;655547;655548	242793;242794;242795;242796;242797;242798;242799;242800;338491;1024155;1024156;1024157;1024158;1024159;1024160;1024161;1024162;1024163;1024164;1024165;1024166;1024167;1024168;1024169;1024170;1024171;1024172;1024173;1024174;1024175;1024176;1024177;1024178;1024179;1024180;1024181;1024182;1024183;1024184;1024185;1024186	242794;338491;1024166			11	11	11	56.753	509	509	0	19.448	41	0	87187000	0	54443000	0	0	0	0
P26516	Psmd7	26S proteasome non-ATPase regulatory subunit 7	P26516	5	5	5	sp|P26516|PSMD7_MOUSE 26S proteasome non-ATPase regulatory subunit 7 OS=Mus musculus OX=10090 GN=Psmd7 PE=1 SV=2	1	5	5	5	3598;4369;20535;23973;24058	True;True;True;True;True	3784;4595;21540;25147;25239	117718;117719;117720;117721;117722;117723;117724;117725;117726;117727;117728;117729;117730;117731;117732;117733;117734;117735;117736;117737;117738;117739;117740;117741;117742;117743;117744;117745;117746;117747;117748;117749;117750;117751;117752;117753;117754;117755;117756;117757;117758;117759;117760;117761;117762;117763;117764;117765;117766;117767;117768;117769;117770;117771;117772;117773;117774;…	188214;188215;188216;188217;188218;188219;188220;188221;188222;188223;188224;188225;188226;188227;188228;188229;188230;188231;188232;188233;188234;188235;188236;188237;188238;188239;188240;188241;188242;188243;188244;188245;188246;188247;188248;188249;188250;188251;188252;188253;188254;188255;188256;188257;188258;188259;188260;188261;188262;188263;188264;188265;188266;188267;188268;188269;188270;…	188251;224777;917334;1095923;1101257			16.5	16.5	16.5	36.539	321	321	0	9.9538	78	33074000	56765000	46291000	0	0	0	0	0
Q9D6Z1	Nop56	Nucleolar protein 56	Q9D6Z1	9	9	9	sp|Q9D6Z1|NOP56_MOUSE Nucleolar protein 56 OS=Mus musculus OX=10090 GN=Nop56 PE=1 SV=2	1	9	9	9	4815;8806;10343;11792;12826;13818;14992;23202;24990	True;True;True;True;True;True;True;True;True	5060;9209;10832;12347;13404;14436;15656;24334;26208	153777;153778;153779;153780;153781;264737;264738;310974;355530;355531;380550;410026;410027;410028;443804;443805;443806;443807;443808;443809;443810;443811;443812;443813;675491;675492;675493;675494;675495;675496;675497;675498;675499;675500;675501;675502;675503;675504;675505;675506;675507;675508;675509;675510;675511;675512;675513;675514;675515;675516;675517;675518;675519;675520;675521;675522;675523;…	247002;247003;247004;247005;247006;247007;420495;420496;489828;560231;560232;592624;639911;639912;639913;695131;695132;695133;695134;695135;695136;695137;695138;695139;695140;1056180;1056181;1056182;1056183;1056184;1056185;1056186;1056187;1056188;1056189;1056190;1056191;1056192;1056193;1056194;1056195;1056196;1056197;1056198;1056199;1056200;1056201;1056202;1056203;1056204;1056205;1056206;1056207;…	247004;420496;489828;560232;592624;639911;695135;1056186;1146002			20.5	20.5	20.5	64.464	580	580	0	8.6872	95	22424000	56468000	28048000	23153000	0	0	0	0
Q8VHE0	Sec63	Translocation protein SEC63 homolog	Q8VHE0	8	8	8	sp|Q8VHE0|SEC63_MOUSE Translocation protein SEC63 homolog OS=Mus musculus OX=10090 GN=Sec63 PE=1 SV=4	1	8	8	8	2533;3101;8276;15061;17595;20027;21205;23206	True;True;True;True;True;True;True;True	2664;3263;8663;15726;18490;21013;22243;24338	84258;84259;84260;84261;84262;84263;84264;84265;84266;84267;84268;84269;84270;84271;84272;84273;84274;84275;84276;84277;84278;84279;84280;84281;84282;84283;84284;84285;84286;84287;84288;84289;84290;84291;84292;84293;100641;100642;100643;250305;445216;445217;445218;445219;445220;445221;445222;445223;445224;445225;445226;445227;445228;445229;445230;445231;445232;445233;445234;445235;445236;445237;4…	133890;133891;133892;133893;133894;133895;133896;133897;133898;133899;133900;133901;133902;133903;133904;133905;133906;133907;133908;133909;133910;133911;133912;133913;133914;133915;133916;133917;133918;133919;133920;133921;133922;133923;133924;133925;133926;133927;133928;133929;133930;133931;133932;158804;158805;158806;398586;696977;696978;696979;696980;696981;696982;696983;696984;696985;696986;…	133913;158806;398586;697025;807360;895332;955380;1056273			12.4	12.4	12.4	87.869	760	760	0	27.747	111	0	42438000	41154000	37515000	0	0	0	0
Q9DCT8	Crip2	Cysteine-rich protein 2	Q9DCT8	5	5	5	sp|Q9DCT8|CRIP2_MOUSE Cysteine-rich protein 2 OS=Mus musculus OX=10090 GN=Crip2 PE=1 SV=1	1	5	5	5	2115;2647;4525;9408;9412	True;True;True;True;True	2231;2232;2783;4756;9845;9849	71651;71652;71653;71654;71655;71656;71657;71658;71659;71660;71661;71662;71663;71664;71665;71666;71667;71668;71669;71670;71671;71672;71673;71674;71675;71676;71677;71678;71679;71680;71681;71682;71683;71684;71685;71686;71687;87605;87606;87607;145070;282391;282392;282393;282394;282395;282396;282397;282398;282399;282400;282401;282402;282403;282404;282405;282406;282407;282408;282409;282410;282411;28241…	114948;114949;114950;114951;114952;114953;114954;114955;114956;114957;114958;114959;114960;114961;114962;114963;114964;114965;114966;114967;114968;114969;114970;114971;114972;114973;114974;114975;114976;114977;114978;114979;114980;114981;114982;114983;114984;114985;114986;138903;138904;138905;233908;448487;448488;448489;448490;448491;448492;448493;448494;448495;448496;448497;448498;448499;448500;…	114961;138905;233908;448530;448686	810	125	42.3	42.3	42.3	22.727	208	208	0	162.42	131	0	79459000	41407000	0	0	0	0	0
Q8BWY3	Etf1	Eukaryotic peptide chain release factor subunit 1	Q8BWY3	5	5	5	sp|Q8BWY3|ERF1_MOUSE Eukaryotic peptide chain release factor subunit 1 OS=Mus musculus OX=10090 GN=Etf1 PE=1 SV=4	1	5	5	5	387;8202;11195;15107;15295	True;True;True;True;True	409;8584;11716;15772;15968	13969;13970;13971;13972;13973;13974;13975;13976;13977;13978;13979;13980;13981;13982;247923;247924;247925;247926;247927;247928;247929;247930;247931;247932;247933;247934;247935;247936;247937;247938;247939;247940;247941;247942;247943;247944;247945;247946;247947;247948;247949;247950;247951;247952;247953;247954;247955;247956;247957;247958;247959;247960;247961;247962;338369;338370;338371;338372;338373;…	22365;22366;22367;22368;22369;22370;22371;22372;22373;22374;22375;22376;22377;22378;22379;22380;22381;394453;394454;394455;394456;394457;394458;394459;394460;394461;394462;394463;394464;394465;394466;394467;394468;394469;394470;394471;394472;394473;394474;394475;394476;394477;394478;394479;394480;394481;394482;394483;394484;394485;394486;394487;394488;394489;394490;394491;394492;394493;535054;535…	22371;394465;535089;698787;706279			17.2	17.2	17.2	49.03	437	437	0	6.8492	107	31029000	36992000	17532000	29980000	0	0	0	0
Q9JK92	Hspb8	Heat shock protein beta-8	Q9JK92	5	5	5	sp|Q9JK92|HSPB8_MOUSE Heat shock protein beta-8 OS=Mus musculus OX=10090 GN=Hspb8 PE=1 SV=1	1	5	5	5	404;3502;3503;14100;15073	True;True;True;True;True	426;3681;3682;14729;15738	14483;14484;14485;14486;14487;14488;14489;14490;14491;14492;14493;14494;14495;14496;14497;14498;14499;14500;14501;14502;14503;14504;14505;14506;14507;14508;14509;14510;14511;14512;14513;14514;14515;14516;114361;114362;114363;114364;114365;114366;114367;114368;114369;114370;114371;114372;114373;114374;114375;419477;419478;419479;419480;419481;419482;419483;445660;445661;445662;445663;445664;445665…	23110;23111;23112;23113;23114;23115;23116;23117;23118;23119;23120;23121;23122;23123;23124;23125;23126;23127;23128;23129;23130;23131;23132;23133;23134;23135;23136;23137;23138;23139;23140;23141;23142;23143;23144;23145;182535;182536;182537;182538;182539;182540;182541;182542;182543;182544;182545;182546;182547;182548;182549;654409;654410;654411;654412;654413;654414;654415;654416;654417;697628;697629;6…	23140;182543;182549;654414;697631			32.1	32.1	32.1	21.533	196	196	0	11.817	79	22928000	47659000	18431000	26047000	0	0	0	0
Q99L45	Eif2s2	Eukaryotic translation initiation factor 2 subunit 2	Q99L45	11	11	11	sp|Q99L45|IF2B_MOUSE Eukaryotic translation initiation factor 2 subunit 2 OS=Mus musculus OX=10090 GN=Eif2s2 PE=1 SV=1	1	11	11	11	3029;4598;6469;6470;7425;7707;10513;10536;15555;17386;21700	True;True;True;True;True;True;True;True;True;True;True	3181;4835;6773;6774;7770;8066;11005;11029;16238;18269;22765	97868;97869;97870;97871;97872;97873;97874;97875;97876;97877;97878;97879;97880;97881;97882;97883;97884;97885;97886;97887;97888;97889;97890;97891;97892;97893;97894;97895;97896;97897;97898;147554;147555;147556;147557;147558;147559;147560;147561;147562;147563;147564;147565;147566;147567;147568;147569;147570;147571;147572;147573;147574;147575;147576;147577;147578;147579;147580;147581;147582;147583;147…	154068;154069;154070;154071;154072;154073;154074;154075;154076;154077;154078;154079;154080;154081;154082;154083;154084;154085;154086;154087;154088;154089;154090;154091;154092;154093;154094;154095;154096;154097;154098;154099;237652;237653;237654;237655;237656;237657;237658;237659;237660;237661;237662;237663;237664;237665;237666;237667;237668;237669;237670;237671;237672;237673;237674;237675;237676;…	154081;237673;315314;315326;360114;372415;498102;499007;719356;793485;979820			37.8	37.8	37.8	38.092	331	331	0	48.278	143	0	57450000	56693000	0	0	0	0	0
Q9CQU0	Txndc12	Thioredoxin domain-containing protein 12	Q9CQU0	5	5	5	sp|Q9CQU0|TXD12_MOUSE Thioredoxin domain-containing protein 12 OS=Mus musculus OX=10090 GN=Txndc12 PE=1 SV=1	1	5	5	5	3161;4607;5575;8190;24656	True;True;True;True;True	3323;4844;5850;8572;25860	101881;101882;101883;101884;101885;101886;101887;101888;101889;101890;101891;101892;101893;101894;101895;101896;101897;101898;101899;101900;101901;101902;101903;101904;101905;101906;101907;101908;101909;101910;101911;147862;147863;147864;174309;174310;174311;174312;247495;247496;721166;721167	160432;160433;160434;160435;160436;160437;160438;160439;160440;160441;160442;160443;160444;160445;160446;160447;160448;160449;160450;160451;160452;160453;160454;160455;160456;160457;160458;160459;160460;160461;160462;160463;160464;160465;238133;238134;238135;279160;279161;279162;279163;393708;393709;1132877;1132878	160439;238134;279160;393709;1132877			34.7	34.7	34.7	19.048	170	170	0	5.1469	45	68816000	0	42638000	0	0	0	0	0
Q62087	Pon3	Serum paraoxonase/lactonase 3	Q62087	7	7	7	sp|Q62087|PON3_MOUSE Serum paraoxonase/lactonase 3 OS=Mus musculus OX=10090 GN=Pon3 PE=1 SV=2	1	7	7	7	2189;11396;12210;14222;16087;20487;24996	True;True;True;True;True;True;True	2308;11934;12776;14853;16856;16857;21489;26214	73735;73736;344554;344555;344556;344557;344558;344559;344560;344561;344562;344563;344564;344565;344566;344567;344568;344569;366270;366271;366272;366273;366274;366275;366276;366277;422958;422959;422960;473833;473834;473835;473836;473837;473838;473839;473840;473841;473842;473843;589811;589812;589813;589814;589815;589816;589817;589818;729989	118200;118201;118202;544657;544658;544659;544660;544661;544662;544663;544664;544665;544666;544667;544668;544669;544670;544671;544672;574822;574823;574824;574825;574826;574827;574828;574829;660037;660038;660039;660040;739863;739864;739865;739866;739867;739868;739869;739870;739871;739872;739873;739874;913757;913758;913759;913760;913761;913762;913763;913764;1146098	118202;544666;574826;660038;739864;913759;1146098			31.6	31.6	31.6	39.351	354	354	0	9.3567	52	0	43252000	31354000	35668000	0	0	0	0
Q8VC97	Upb1	Beta-ureidopropionase	Q8VC97	9	9	9	sp|Q8VC97|BUP1_MOUSE Beta-ureidopropionase OS=Mus musculus OX=10090 GN=Upb1 PE=1 SV=1	1	9	9	9	920;994;5590;5614;9873;11350;16450;22671;22764	True;True;True;True;True;True;True;True;True	972;1051;5865;5889;10334;11885;17288;23779;23875	31573;31574;31575;31576;31577;31578;31579;31580;31581;31582;31583;31584;31585;31586;31587;31588;31589;31590;31591;31592;31593;31594;31595;31596;31597;31598;31599;31600;31601;31602;31603;31604;31605;31606;31607;31608;31609;34450;174536;174537;174538;174539;174540;174541;174542;174543;174544;174545;174546;174547;174548;175175;175176;295969;295970;295971;342919;342920;342921;342922;342923;342924;342…	51378;51379;51380;51381;51382;51383;51384;51385;51386;51387;51388;51389;51390;51391;51392;51393;51394;51395;51396;51397;51398;51399;51400;51401;51402;51403;51404;51405;51406;51407;51408;51409;51410;51411;51412;51413;51414;51415;51416;51417;51418;51419;51420;56989;279452;279453;279454;279455;279456;279457;279458;279459;279460;279461;279462;279463;279464;279465;279466;280389;280390;467186;467187;46…	51379;56989;279460;280390;467188;542412;755172;1028530;1033699			40.2	40.2	40.2	43.937	393	393	0	174.77	118	42226000	42074000	0	25114000	0	0	0	0
P00493	Hprt1	Hypoxanthine-guanine phosphoribosyltransferase	P00493	4	4	4	sp|P00493|HPRT_MOUSE Hypoxanthine-guanine phosphoribosyltransferase OS=Mus musculus OX=10090 GN=Hprt1 PE=1 SV=3	1	4	4	4	14046;20575;22605;22889	True;True;True;True	14674;21582;23707;23708;24004	417648;417649;592819;592820;592821;592822;656486;656487;656488;656489;656490;656491;656492;656493;656494;656495;656496;656497;656498;656499;656500;656501;656502;656503;656504;656505;656506;656507;656508;656509;656510;656511;656512;656513;656514;656515;656516;656517;656518;656519;656520;656521;656522;656523;656524;656525;656526;656527;656528;656529;665283;665284;665285;665286;665287;665288;665289;…	651379;651380;919708;919709;919710;919711;1025428;1025429;1025430;1025431;1025432;1025433;1025434;1025435;1025436;1025437;1025438;1025439;1025440;1025441;1025442;1025443;1025444;1025445;1025446;1025447;1025448;1025449;1025450;1025451;1025452;1025453;1025454;1025455;1025456;1025457;1025458;1025459;1025460;1025461;1025462;1025463;1025464;1025465;1025466;1025467;1025468;1025469;1025470;1025471;10254…	651379;919709;1025469;1038466			17.4	17.4	17.4	24.57	218	218	0	5.134	71	0	72927000	31949000	0	0	0	0	0
P24457	Cyp2d11	Cytochrome P450 2D11	P24457	10	2	2	sp|P24457|CP2DB_MOUSE Cytochrome P450 2D11 OS=Mus musculus OX=10090 GN=Cyp2d11 PE=2 SV=2	1	10	2	2	1196;3246;6960;7611;8907;16235;17030;18509;18523;19713	True;False;False;False;True;False;False;False;False;False	1263;3413;7284;7965;9321;17035;17036;17894;19431;19445;20682	42286;42287;42288;42289;42290;42291;42292;42293;42294;42295;42296;42297;42298;42299;42300;42301;42302;42303;42304;42305;42306;42307;42308;42309;42310;42311;42312;42313;42314;42315;42316;42317;42318;42319;42320;42321;42322;42323;42324;42325;104215;104216;104217;104218;104219;104220;104221;104222;104223;104224;104225;104226;104227;104228;104229;104230;104231;104232;104233;104234;104235;104236;10423…	68774;68775;68776;68777;68778;68779;68780;68781;68782;68783;68784;68785;68786;68787;68788;68789;68790;68791;68792;68793;68794;68795;68796;68797;68798;68799;68800;68801;68802;68803;68804;68805;68806;68807;68808;68809;68810;68811;68812;68813;163587;163588;163589;163590;163591;163592;163593;163594;163595;163596;163597;163598;163599;163600;163601;163602;163603;163604;163605;163606;163607;163608;16360…	68778;163607;336149;367366;426984;746074;780879;838717;838970;881357	219	356	15.3	3	3	56.987	504	504	0	265.2	86	58351000	0	42525000	0	0	0	0	0
Q8BTM8	Flna	Filamin-A	Q8BTM8	29	28	28	sp|Q8BTM8|FLNA_MOUSE Filamin-A OS=Mus musculus OX=10090 GN=Flna PE=1 SV=5	1	29	28	28	707;1684;2511;2567;2855;4022;7843;9298;11822;11823;12143;12589;14201;18438;18688;20007;20077;21076;21512;21513;22197;22237;22510;23456;23790;23890;24680;24956;25103	True;True;True;True;True;True;True;True;True;True;True;True;False;True;True;True;True;True;True;True;True;True;True;True;True;True;True;True;True	748;1784;2641;2698;3002;4235;8212;9728;12379;12380;12706;13165;14832;19358;19611;20992;21066;22108;22564;22565;23286;23326;23606;24610;24956;25059;25884;26173;26329	25536;25537;25538;25539;25540;25541;25542;25543;25544;25545;25546;25547;25548;25549;25550;25551;25552;25553;25554;25555;25556;25557;58745;58746;58747;83768;83769;83770;83771;83772;83773;83774;83775;85146;85147;85148;85149;93470;93471;93472;131273;131274;131275;131276;131277;131278;131279;131280;131281;131282;131283;131284;131285;131286;131287;131288;131289;237812;278525;278526;278527;278528;27852…	42089;42090;42091;42092;42093;42094;42095;42096;42097;42098;42099;42100;42101;42102;42103;42104;42105;42106;42107;42108;42109;42110;94953;94954;94955;132916;132917;132918;132919;132920;132921;132922;132923;135143;135144;135145;135146;147495;147496;147497;211416;211417;211418;211419;211420;211421;211422;211423;211424;211425;211426;211427;211428;211429;211430;211431;211432;211433;379252;442877;4428…	42097;94954;132917;135145;147497;211430;379252;442883;561570;561573;572897;586036;659014;836701;843977;894418;898275;947862;971923;971924;1007455;1008990;1021019;1071706;1085410;1090035;1133307;1143819;1151866			13.7	13.4	13.4	281.22	2647	2647	0	217.29	146	0	60872000	39631000	0	0	0	0	0
Q64012	Raly	RNA-binding protein Raly	Q64012	4	4	4	sp|Q64012|RALY_MOUSE RNA-binding protein Raly OS=Mus musculus OX=10090 GN=Raly PE=1 SV=3	1	4	4	4	9491;14571;19938;22600	True;True;True;True	9932;15223;20921;23701	285176;285177;285178;285179;285180;285181;285182;285183;285184;285185;285186;285187;285188;285189;285190;285191;285192;285193;285194;285195;285196;285197;285198;285199;285200;285201;285202;285203;285204;285205;285206;432398;432399;432400;432401;432402;432403;432404;575432;575433;575434;575435;575436;575437;575438;575439;575440;575441;575442;575443;575444;575445;575446;575447;575448;575449;575450;…	452469;452470;452471;452472;452473;452474;452475;452476;452477;452478;452479;452480;452481;452482;452483;452484;452485;452486;452487;452488;452489;452490;452491;452492;452493;452494;452495;452496;452497;452498;452499;452500;452501;678290;678291;678292;678293;678294;678295;678296;892394;892395;892396;892397;892398;892399;892400;892401;892402;892403;892404;892405;892406;892407;892408;892409;892410;…	452483;678291;892403;1024991			17.3	17.3	17.3	33.188	312	312	0	43.57	86	0	46075000	22625000	28132000	0	0	0	0
Q8BK64	Ahsa1	Activator of 90 kDa heat shock protein ATPase homolog 1	Q8BK64	7	7	7	sp|Q8BK64|AHSA1_MOUSE Activator of 90 kDa heat shock protein ATPase homolog 1 OS=Mus musculus OX=10090 GN=Ahsa1 PE=1 SV=2	1	7	7	7	379;3217;6357;13145;16708;22643;25234	True;True;True;True;True;True;True	400;3382;6656;13734;17559;23747;26467	13492;13493;13494;13495;13496;13497;13498;13499;13500;13501;13502;13503;13504;13505;13506;13507;13508;13509;13510;13511;13512;13513;13514;13515;13516;13517;13518;13519;13520;13521;13522;13523;13524;13525;13526;13527;13528;13529;13530;13531;13532;13533;13534;13535;13536;13537;13538;13539;13540;13541;13542;13543;13544;13545;13546;13547;13548;13549;13550;13551;13552;13553;13554;13555;13556;13557;103…	21407;21408;21409;21410;21411;21412;21413;21414;21415;21416;21417;21418;21419;21420;21421;21422;21423;21424;21425;21426;21427;21428;21429;21430;21431;21432;21433;21434;21435;21436;21437;21438;21439;21440;21441;21442;21443;21444;21445;21446;21447;21448;21449;21450;21451;21452;21453;21454;21455;21456;21457;21458;21459;21460;21461;21462;21463;21464;21465;21466;21467;21468;21469;21470;21471;21472;214…	21420;162375;309546;608059;769741;1027387;1158848			26	26	26	38.117	338	338	0	35.645	86	0	39152000	14840000	42608000	0	0	0	0
Q9JHJ0	Tmod3	Tropomodulin-3	Q9JHJ0	8	8	8	sp|Q9JHJ0|TMOD3_MOUSE Tropomodulin-3 OS=Mus musculus OX=10090 GN=Tmod3 PE=1 SV=1	1	8	8	8	4010;4181;7097;14347;15329;17992;19811;19925	True;True;True;True;True;True;True;True	4222;4398;7430;14981;16003;18899;20785;20908	130988;130989;130990;135245;135246;135247;215074;215075;215076;215077;215078;215079;215080;215081;215082;215083;215084;215085;215086;215087;215088;215089;215090;215091;215092;215093;215094;215095;215096;215097;215098;215099;215100;215101;215102;215103;215104;215105;215106;215107;215108;215109;425634;425635;425636;425637;425638;425639;452159;452160;452161;452162;452163;452164;452165;452166;452167;…	211108;211109;211110;217257;217258;217259;342515;342516;342517;342518;342519;342520;342521;342522;342523;342524;342525;342526;342527;342528;342529;342530;342531;342532;342533;342534;342535;342536;342537;342538;342539;342540;342541;342542;342543;342544;342545;342546;342547;342548;342549;342550;342551;342552;342553;342554;664023;664024;664025;664026;664027;664028;707329;707330;707331;707332;707333;…	211110;217257;342547;664023;707338;824546;886458;892028			30.1	30.1	30.1	39.502	352	352	0	14.412	82	40461000	50721000	0	0	0	0	0	0
Q3TEA8	Hp1bp3	Heterochromatin protein 1-binding protein 3	Q3TEA8	6	6	6	sp|Q3TEA8|HP1B3_MOUSE Heterochromatin protein 1-binding protein 3 OS=Mus musculus OX=10090 GN=Hp1bp3 PE=1 SV=1	1	6	6	6	2177;13283;15718;18290;21199;22363	True;True;True;True;True;True	2295;13873;16415;19206;22237;23453	73401;73402;73403;73404;73405;73406;393309;393310;463084;533271;613508;613509;613510;613511;613512;613513;613514;613515;613516;613517;613518;613519;613520;613521;613522;613523;613524;613525;613526;613527;649987;649988;649989;649990	117689;117690;117691;117692;117693;117694;613217;613218;724122;831826;955060;955061;955062;955063;955064;955065;955066;955067;955068;955069;955070;955071;955072;955073;955074;955075;955076;955077;955078;955079;955080;955081;955082;955083;955084;955085;955086;955087;955088;955089;955090;955091;1015976;1015977;1015978;1015979	117689;613217;724122;831826;955079;1015979			12.5	12.5	12.5	60.866	554	554	0	6.4681	42	0	41426000	30536000	18760000	0	0	0	0
Q9R1P1	Psmb3	Proteasome subunit beta type-3	Q9R1P1	8	8	8	sp|Q9R1P1|PSB3_MOUSE Proteasome subunit beta type-3 OS=Mus musculus OX=10090 GN=Psmb3 PE=1 SV=1	1	8	8	8	7044;7071;8613;14507;15569;16540;16541;19566	True;True;True;True;True;True;True;True	7373;7402;9014;15159;16252;17385;17386;20530	213341;213342;213343;213344;213345;213346;213347;213348;213349;213350;213351;213352;213353;213354;214471;214472;214473;214474;214475;214476;214477;214478;214479;214480;214481;214482;214483;214484;214485;214486;214487;214488;214489;214490;214491;214492;214493;214494;214495;214496;214497;214498;214499;214500;214501;214502;214503;214504;214505;214506;214507;214508;214509;214510;214511;214512;214513;…	339986;339987;339988;339989;339990;339991;339992;339993;339994;339995;339996;339997;339998;339999;341662;341663;341664;341665;341666;341667;341668;341669;341670;341671;341672;341673;341674;341675;341676;341677;341678;341679;341680;341681;341682;341683;341684;341685;341686;341687;341688;341689;341690;341691;341692;341693;341694;341695;341696;341697;341698;341699;341700;341701;341702;341703;341704;…	339998;341664;413144;676728;719818;758706;758712;874921	851	34	39.5	39.5	39.5	22.965	205	205	0	29.459	106	33510000	33884000	23100000	0	0	0	0	0
Q8R4H7	Nags	N-acetylglutamate synthase, mitochondrial;N-acetylglutamate synthase long form;N-acetylglutamate synthase short form;N-acetylglutamate synthase conserved domain form	Q8R4H7	7	7	7	sp|Q8R4H7|NAGS_MOUSE N-acetylglutamate synthase, mitochondrial OS=Mus musculus OX=10090 GN=Nags PE=1 SV=2	1	7	7	7	3639;3911;8777;10823;13951;15695;23864	True;True;True;True;True;True;True	3826;4111;9179;11328;14575;16389;25033	119352;119353;119354;119355;119356;119357;119358;119359;119360;119361;119362;119363;119364;119365;119366;119367;119368;119369;119370;119371;119372;127455;127456;127457;127458;263995;263996;263997;263998;263999;264000;264001;264002;264003;264004;264005;264006;264007;264008;264009;264010;264011;325713;325714;325715;325716;325717;325718;325719;414645;414646;414647;462545;462546;695705	191134;191135;191136;191137;191138;191139;191140;191141;191142;191143;191144;191145;191146;191147;191148;191149;191150;191151;191152;191153;191154;191155;191156;191157;191158;191159;191160;191161;191162;204288;204289;204290;204291;419407;419408;419409;419410;419411;419412;419413;419414;419415;419416;419417;419418;419419;419420;419421;419422;419423;419424;514744;514745;514746;514747;514748;514749;…	191143;204290;419415;514744;647015;723340;1088547			15.4	15.4	15.4	57.488	527	527	0	13.455	62	0	35294000	28755000	25964000	0	0	0	0
Q9DBH5	Lman2	Vesicular integral-membrane protein VIP36	Q9DBH5	6	6	6	sp|Q9DBH5|LMAN2_MOUSE Vesicular integral-membrane protein VIP36 OS=Mus musculus OX=10090 GN=Lman2 PE=1 SV=2	1	6	6	6	3512;4013;4060;13520;21517;24357	True;True;True;True;True;True	3692;4225;4274;14116;22569;25548	114739;114740;114741;114742;114743;114744;114745;114746;114747;114748;114749;114750;131046;131047;131048;131049;131050;131051;131052;131053;131054;131055;131056;131057;131058;131059;131060;131061;131062;131063;131064;131065;131066;131067;131068;131069;131070;131071;131072;131073;131074;132417;132418;132419;132420;132421;132422;132423;132424;132425;132426;132427;132428;132429;132430;132431;132432;…	182979;182980;182981;182982;182983;182984;182985;182986;182987;182988;182989;182990;211173;211174;211175;211176;211177;211178;211179;211180;211181;211182;211183;211184;211185;211186;211187;211188;211189;211190;211191;211192;211193;211194;211195;211196;211197;211198;211199;211200;211201;211202;211203;211204;211205;213130;213131;213132;213133;213134;213135;213136;213137;213138;213139;213140;213141;…	182979;211197;213138;622434;972028;1115646			20.1	20.1	20.1	40.429	358	358	0	11.75	103	42571000	46605000	0	0	0	0	0	0
Q9JJW0	Pxmp4	Peroxisomal membrane protein 4	Q9JJW0	4	4	4	sp|Q9JJW0|PXMP4_MOUSE Peroxisomal membrane protein 4 OS=Mus musculus OX=10090 GN=Pxmp4 PE=1 SV=3	1	4	4	4	203;15630;18867;24736	True;True;True;True	219;220;16314;19797;25943	6758;6759;6760;6761;6762;6763;6764;6765;6766;6767;6768;6769;6770;6771;6772;6773;6774;6775;6776;6777;6778;6779;6780;6781;6782;6783;6784;6785;6786;6787;6788;6789;6790;6791;6792;6793;6794;6795;6796;6797;6798;6799;6800;6801;6802;6803;6804;6805;6806;6807;6808;6809;6810;6811;6812;6813;6814;6815;6816;6817;6818;6819;6820;6821;6822;6823;6824;6825;6826;6827;6828;6829;6830;6831;6832;6833;6834;6835;6836;6837…	10489;10490;10491;10492;10493;10494;10495;10496;10497;10498;10499;10500;10501;10502;10503;10504;10505;10506;10507;10508;10509;10510;10511;10512;10513;10514;10515;10516;10517;10518;10519;10520;10521;10522;10523;10524;10525;10526;10527;10528;10529;10530;10531;10532;10533;10534;10535;10536;10537;10538;10539;10540;10541;10542;10543;10544;10545;10546;10547;10548;10549;10550;10551;10552;10553;10554;105…	10593;721935;848602;1135588			12.3	12.3	12.3	24.196	212	212	0.0013187	2.9034	121	0	42468000	44124000	0	0	0	0	0
Q9CZD3	Gars	Glycine--tRNA ligase	Q9CZD3	6	6	6	sp|Q9CZD3|GARS_MOUSE Glycine--tRNA ligase OS=Mus musculus OX=10090 GN=Gars PE=1 SV=1	1	6	6	6	651;2865;3747;19211;20939;25000	True;True;True;True;True;True	688;3012;3940;20151;21964;26219	22906;22907;22908;22909;22910;22911;22912;93641;122754;122755;122756;122757;122758;122759;122760;122761;122762;122763;122764;122765;122766;122767;122768;122769;122770;122771;122772;122773;122774;122775;122776;122777;122778;122779;122780;122781;122782;122783;122784;122785;122786;122787;122788;122789;122790;554750;604162;604163;604164;604165;604166;604167;604168;604169;604170;604171;604172;604173;6…	37076;37077;37078;37079;37080;37081;37082;37083;147705;196811;196812;196813;196814;196815;196816;196817;196818;196819;196820;196821;196822;196823;196824;196825;196826;196827;196828;196829;196830;196831;196832;196833;196834;196835;196836;196837;196838;196839;196840;196841;196842;196843;196844;196845;196846;196847;196848;196849;196850;196851;196852;196853;196854;196855;196856;196857;196858;196859;1…	37079;147705;196824;859946;938907;1146444			13.2	13.2	13.2	81.877	729	729	0	22.689	91	0	0	43313000	42745000	0	0	0	0
P61222	Abce1	ATP-binding cassette sub-family E member 1	P61222	8	8	8	sp|P61222|ABCE1_MOUSE ATP-binding cassette sub-family E member 1 OS=Mus musculus OX=10090 GN=Abce1 PE=1 SV=1	1	8	8	8	1081;5285;7506;9117;9299;17345;17367;21589	True;True;True;True;True;True;True;True	1145;5549;7856;9539;9729;18227;18249;22645	38502;38503;38504;38505;166384;166385;166386;166387;166388;166389;166390;166391;166392;166393;166394;166395;166396;166397;166398;166399;166400;166401;227290;227291;227292;227293;227294;227295;227296;227297;227298;227299;227300;227301;227302;227303;227304;227305;227306;273735;273736;273737;273738;273739;273740;273741;273742;273743;273744;273745;273746;273747;273748;273749;273750;273751;273752;2737…	62761;62762;62763;62764;267108;267109;267110;267111;267112;267113;267114;267115;267116;267117;267118;267119;267120;267121;267122;267123;267124;267125;362835;362836;362837;362838;362839;362840;362841;362842;362843;362844;362845;362846;362847;362848;362849;362850;362851;435971;435972;435973;435974;435975;435976;435977;435978;435979;435980;435981;435982;435983;435984;435985;435986;435987;435988;4359…	62763;267108;362840;435979;442891;791791;792735;975172			16.9	16.9	16.9	67.314	599	599	0	27.16	75	23879000	33191000	27475000	0	0	0	0	0
Q9D8Y0;Q9D4J1	Efhd2	EF-hand domain-containing protein D2	Q9D8Y0	9;2	9;2	9;2	sp|Q9D8Y0|EFHD2_MOUSE EF-hand domain-containing protein D2 OS=Mus musculus OX=10090 GN=Efhd2 PE=1 SV=1	2	9	9	9	440;3390;13572;14977;18430;18431;19900;22621;23555	True;True;True;True;True;True;True;True;True	463;3562;14172;15640;19350;19351;20879;23724;24714	15539;15540;15541;110420;110421;110422;110423;110424;110425;110426;110427;110428;110429;110430;110431;110432;110433;110434;110435;110436;110437;110438;110439;110440;110441;110442;110443;110444;110445;110446;110447;401628;401629;401630;443425;443426;443427;536661;536662;574692;574693;574694;574695;574696;574697;574698;574699;656968;656969;656970;687081	24785;24786;24787;24788;175189;175190;175191;175192;175193;175194;175195;175196;175197;175198;175199;175200;175201;175202;175203;175204;175205;175206;175207;175208;175209;175210;175211;175212;175213;175214;175215;175216;175217;175218;175219;625799;625800;625801;694660;694661;694662;836500;836501;891490;891491;891492;891493;891494;891495;891496;891497;1026132;1026133;1026134;1075902	24788;175195;625799;694662;836500;836501;891490;1026132;1075902			33.8	33.8	33.8	26.791	240	240;240	0	9.9337	54	0	83132000	0	0	0	0	0	0
Q9WTI7	Myo1c	Unconventional myosin-Ic	Q9WTI7	10	10	10	sp|Q9WTI7|MYO1C_MOUSE Unconventional myosin-Ic OS=Mus musculus OX=10090 GN=Myo1c PE=1 SV=2	1	10	10	10	4118;9850;10797;12596;12925;14200;14308;14316;17390;23259	True;True;True;True;True;True;True;True;True;True	4334;10309;11302;13172;13507;14831;14942;14950;18273;24393	133595;133596;133597;133598;295504;295505;295506;295507;295508;295509;295510;295511;295512;295513;325073;375533;383453;383454;383455;383456;422432;422433;422434;422435;422436;422437;422438;422439;422440;422441;422442;424964;424965;424966;424967;424968;424969;424970;424971;424972;424973;424974;425138;425139;425140;425141;425142;425143;425144;425145;425146;425147;425148;425149;425150;425151;425152;…	214957;214958;214959;214960;466669;466670;466671;466672;466673;466674;466675;466676;466677;466678;513895;586150;597420;597421;597422;597423;659001;659002;659003;659004;659005;659006;659007;659008;659009;659010;659011;663151;663152;663153;663154;663155;663156;663157;663158;663159;663160;663161;663340;663341;663342;663343;663344;663345;663346;663347;663348;663349;663350;663351;663352;663353;663354;…	214960;466675;513895;586150;597423;659011;663151;663364;793562;1058990			11.8	11.8	11.8	121.94	1063	1063	0	15.429	98	0	34072000	29831000	18097000	0	0	0	0
Q9ER72	Cars	Cysteine--tRNA ligase, cytoplasmic	Q9ER72	9	9	9	sp|Q9ER72|SYCC_MOUSE Cysteine--tRNA ligase, cytoplasmic OS=Mus musculus OX=10090 GN=Cars PE=1 SV=2	1	9	9	9	3122;3872;6836;13017;19560;20726;23134;23606;23690	True;True;True;True;True;True;True;True;True	3284;4068;7155;13603;20524;21744;24261;24769;24854	101130;126575;126576;126577;126578;126579;126580;126581;126582;126583;126584;126585;126586;126587;126588;126589;207671;207672;385910;385911;385912;385913;385914;385915;385916;385917;385918;385919;385920;385921;385922;385923;385924;385925;385926;385927;385928;564550;598477;598478;598479;672773;672774;672775;672776;688623;688624;688625;688626;688627;690426;690427;690428;690429;690430;690431;690432;…	159559;203135;203136;203137;203138;203139;203140;203141;203142;203143;203144;203145;203146;203147;203148;203149;203150;203151;331493;331494;601070;601071;601072;601073;601074;601075;601076;601077;601078;601079;601080;601081;601082;601083;601084;601085;601086;601087;601088;874816;930670;930671;930672;1049588;1049589;1049590;1049591;1078368;1078369;1078370;1078371;1078372;1080777;1080778;1080779;10…	159559;203140;331493;601085;874816;930672;1049588;1078371;1080794			16.2	16.2	16.2	94.859	831	831	0	10.363	78	37485000	44364000	0	0	0	0	0	0
Q8R317;Q99NB8	Ubqln1	Ubiquilin-1	Q8R317	7;1	7;1	5;0	sp|Q8R317|UBQL1_MOUSE Ubiquilin-1 OS=Mus musculus OX=10090 GN=Ubqln1 PE=1 SV=1	2	7	7	5	622;1509;1510;5014;5558;17130;18016	True;True;True;True;True;True;True	659;1588;1589;5264;5832;17999;18923	22149;22150;22151;22152;22153;22154;22155;22156;22157;22158;22159;22160;22161;22162;22163;22164;52855;52856;52857;52858;52859;52860;52861;52862;52863;52864;52865;52866;52867;52868;52869;52870;52871;52872;52873;52874;52875;52876;52877;52878;52879;52880;52881;52882;52883;159015;159016;159017;159018;159019;159020;159021;159022;159023;159024;159025;159026;159027;159028;159029;159030;159031;159032;173…	35806;35807;35808;35809;35810;35811;35812;35813;35814;35815;35816;35817;35818;35819;35820;35821;35822;35823;85132;85133;85134;85135;85136;85137;85138;85139;85140;85141;85142;85143;85144;85145;85146;85147;85148;85149;85150;85151;85152;85153;85154;85155;85156;85157;85158;85159;85160;85161;85162;85163;85164;85165;253958;253959;253960;253961;253962;253963;253964;253965;253966;253967;253968;253969;253…	35816;85144;85159;253962;278202;784347;825429			14.4	14.4	10.1	61.976	582	582;596	0	124.18	104	35050000	0	0	45921000	0	0	0	0
Q99JB8	Pacsin3	Protein kinase C and casein kinase II substrate protein 3	Q99JB8	7	7	7	sp|Q99JB8|PACN3_MOUSE Protein kinase C and casein kinase II substrate protein 3 OS=Mus musculus OX=10090 GN=Pacsin3 PE=1 SV=1	1	7	7	7	475;1570;2538;3909;10680;16297;21654	True;True;True;True;True;True;True	500;1651;2669;4109;11178;17108;22716	16779;54603;54604;54605;54606;54607;54608;54609;54610;54611;54612;54613;54614;54615;54616;54617;54618;54619;54620;54621;54622;54623;54624;54625;54626;54627;84414;84415;84416;84417;84418;84419;84420;84421;84422;84423;84424;84425;84426;127426;127427;127428;127429;127430;321595;321596;321597;321598;321599;479553;479554;479555;479556;479557;479558;479559;479560;479561;479562;479563;479564;479565;4795…	26950;87538;87539;87540;87541;87542;87543;87544;87545;87546;87547;87548;87549;87550;87551;87552;87553;87554;87555;87556;87557;87558;87559;87560;87561;87562;87563;87564;87565;87566;134135;134136;134137;134138;134139;134140;134141;134142;134143;134144;134145;134146;134147;134148;204259;204260;204261;204262;204263;508262;508263;508264;508265;508266;748232;748233;748234;748235;748236;748237;748238;74…	26950;87552;134139;204260;508265;748241;978155			23.1	23.1	23.1	48.584	424	424	0	323.31	94	0	48981000	0	31804000	0	0	0	0
Q5U458	Dnajc11	DnaJ homolog subfamily C member 11	Q5U458	9	9	9	sp|Q5U458|DJC11_MOUSE DnaJ homolog subfamily C member 11 OS=Mus musculus OX=10090 GN=Dnajc11 PE=1 SV=2	1	9	9	9	843;898;2155;2156;6032;8517;9476;13506;22872	True;True;True;True;True;True;True;True;True	892;950;2272;2273;6326;8912;9917;14102;23987	29311;30987;30988;30989;30990;30991;30992;30993;30994;30995;30996;30997;30998;30999;31000;31001;31002;31003;31004;31005;31006;31007;31008;31009;31010;31011;31012;31013;72770;72771;72772;72773;72774;72775;72776;72777;72778;72779;72780;186093;186094;186095;257428;257429;257430;257431;257432;257433;257434;257435;257436;257437;257438;257439;284726;284727;284728;284729;284730;284731;284732;284733;2847…	47958;50569;50570;50571;50572;50573;50574;50575;50576;50577;50578;50579;50580;50581;50582;50583;50584;50585;50586;50587;50588;50589;50590;50591;50592;50593;50594;50595;50596;116735;116736;116737;116738;116739;116740;116741;116742;116743;116744;116745;116746;116747;116748;296636;296637;296638;409859;409860;409861;409862;409863;409864;409865;409866;409867;409868;409869;409870;451818;451819;451820;4…	47958;50590;116743;116748;296638;409869;451823;621797;1038051			22.2	22.2	22.2	63.232	559	559	0	18.64	91	22723000	18309000	16390000	22988000	0	0	0	0
P31649	Slc6a13	Sodium- and chloride-dependent GABA transporter 2	P31649	4	4	4	sp|P31649|S6A13_MOUSE Sodium- and chloride-dependent GABA transporter 2 OS=Mus musculus OX=10090 GN=Slc6a13 PE=1 SV=1	1	4	4	4	2027;17208;18082;22440	True;True;True;True	2140;18082;18992;23534	69112;69113;69114;69115;504940;504941;504942;504943;504944;504945;504946;504947;504948;504949;504950;529361;529362;529363;529364;529365;529366;529367;529368;529369;529370;529371;529372;529373;529374;529375;529376;529377;529378;529379;529380;529381;529382;529383;529384;529385;529386;529387;529388;529389;529390;529391;529392;529393;529394;529395;529396;529397;529398;529399;529400;529401;529402;5294…	111315;111316;111317;111318;787337;787338;787339;787340;787341;787342;787343;787344;787345;787346;787347;787348;787349;787350;827142;827143;827144;827145;827146;827147;827148;827149;827150;827151;827152;827153;827154;827155;827156;827157;827158;827159;827160;827161;827162;827163;827164;827165;827166;827167;827168;827169;827170;827171;827172;827173;827174;827175;827176;827177;827178;827179;827180;…	111318;787348;827173;1018174			9.5	9.5	9.5	68.284	602	602	0	45.657	79	0	0	49100000	31153000	0	0	0	0
P56389	Cda	Cytidine deaminase	P56389	4	4	4	sp|P56389|CDD_MOUSE Cytidine deaminase OS=Mus musculus OX=10090 GN=Cda PE=1 SV=2	1	4	4	4	1837;7459;10575;21941	True;True;True;True	1944;7805;11068;23019	63903;63904;63905;63906;63907;63908;63909;63910;63911;63912;63913;63914;63915;63916;63917;63918;63919;63920;63921;63922;63923;63924;63925;63926;63927;63928;63929;63930;63931;63932;63933;63934;63935;63936;63937;63938;63939;63940;63941;63942;63943;63944;63945;63946;63947;63948;63949;63950;63951;63952;226013;226014;226015;226016;226017;226018;226019;226020;226021;226022;226023;226024;226025;226026;2…	103579;103580;103581;103582;103583;103584;103585;103586;103587;103588;103589;103590;103591;103592;103593;103594;103595;103596;103597;103598;103599;103600;103601;103602;103603;103604;103605;103606;103607;103608;103609;103610;103611;103612;103613;103614;103615;103616;103617;103618;103619;103620;103621;103622;103623;103624;103625;103626;103627;103628;103629;103630;103631;103632;103633;103634;103635;…	103626;361010;501031;993202			45.2	45.2	45.2	16.131	146	146	0	15.302	137	0	46479000	33263000	0	0	0	0	0
Q9ER88	Dap3	28S ribosomal protein S29, mitochondrial	Q9ER88	3	3	3	sp|Q9ER88|RT29_MOUSE 28S ribosomal protein S29, mitochondrial OS=Mus musculus OX=10090 GN=Dap3 PE=1 SV=1	1	3	3	3	5260;7320;9168	True;True;True	5520;7660;9591	165685;165686;222578;222579;222580;222581;222582;222583;222584;222585;222586;222587;222588;222589;222590;222591;222592;222593;222594;222595;222596;222597;222598;222599;222600;222601;222602;222603;222604;222605;222606;222607;222608;222609;222610;222611;222612;222613;222614;222615;222616;222617;222618;222619;222620;222621;275087;275088;275089;275090;275091;275092;275093;275094;275095;275096;275097;…	266011;266012;355743;355744;355745;355746;355747;355748;355749;355750;355751;355752;355753;355754;355755;355756;355757;355758;355759;355760;355761;355762;355763;355764;355765;355766;355767;355768;355769;355770;355771;355772;355773;355774;355775;355776;355777;355778;355779;355780;355781;355782;355783;355784;355785;355786;355787;355788;355789;355790;355791;355792;355793;355794;355795;355796;355797;…	266012;355765;437943			11.8	11.8	11.8	44.699	391	391	0	23.159	71	22324000	0	24226000	32325000	0	0	0	0
Q8VBV7	Cops8	COP9 signalosome complex subunit 8	Q8VBV7	6	6	6	sp|Q8VBV7|CSN8_MOUSE COP9 signalosome complex subunit 8 OS=Mus musculus OX=10090 GN=Cops8 PE=1 SV=1	1	6	6	6	677;7160;9383;12507;15157;18948	True;True;True;True;True;True	715;7494;9819;13080;15824;19882	24041;217087;217088;217089;217090;217091;217092;217093;217094;217095;217096;217097;217098;217099;217100;217101;217102;217103;217104;217105;217106;217107;217108;217109;217110;217111;217112;217113;281508;281509;281510;281511;281512;281513;281514;281515;281516;281517;281518;281519;281520;281521;281522;281523;281524;281525;281526;281527;281528;281529;281530;281531;281532;281533;281534;281535;281536;2…	39541;345626;345627;345628;345629;345630;345631;345632;345633;345634;345635;345636;345637;345638;345639;345640;345641;345642;345643;345644;345645;345646;345647;345648;345649;345650;345651;345652;345653;345654;345655;345656;345657;345658;345659;447366;447367;447368;447369;447370;447371;447372;447373;447374;447375;447376;447377;447378;447379;447380;447381;447382;447383;447384;447385;447386;447387;4…	39541;345640;447412;583174;700602;850862			49.3	49.3	49.3	23.255	209	209	0	67.717	127	0	53148000	23131000	0	0	0	0	0
P11438	Lamp1	Lysosome-associated membrane glycoprotein 1	P11438	3	3	3	sp|P11438|LAMP1_MOUSE Lysosome-associated membrane glycoprotein 1 OS=Mus musculus OX=10090 GN=Lamp1 PE=1 SV=2	1	3	3	3	1464;2812;5552	True;True;True	1542;2956;5826	51647;51648;51649;51650;51651;51652;51653;51654;51655;51656;51657;51658;51659;51660;51661;51662;51663;51664;51665;51666;51667;51668;51669;51670;51671;51672;51673;51674;51675;51676;51677;51678;51679;51680;51681;51682;51683;51684;51685;51686;51687;51688;51689;51690;51691;51692;51693;51694;51695;51696;51697;51698;92422;92423;92424;92425;92426;173726;173727;173728;173729;173730;173731;173732;173733;1…	83117;83118;83119;83120;83121;83122;83123;83124;83125;83126;83127;83128;83129;83130;83131;83132;83133;83134;83135;83136;83137;83138;83139;83140;83141;83142;83143;83144;83145;83146;83147;83148;83149;83150;83151;83152;83153;83154;83155;83156;83157;83158;83159;83160;83161;83162;83163;83164;83165;83166;83167;83168;145955;145956;145957;145958;145959;278157;278158;278159;278160;278161;278162;278163;278…	83118;145958;278167			8.4	8.4	8.4	43.865	406	406	0	6.085	67	0	76107000	0	0	0	0	0	0
Q68FL6	Mars	Methionine--tRNA ligase, cytoplasmic	Q68FL6	10	10	10	sp|Q68FL6|SYMC_MOUSE Methionine--tRNA ligase, cytoplasmic OS=Mus musculus OX=10090 GN=Mars PE=1 SV=1	1	10	10	10	4062;7675;8471;10717;10995;11689;13549;13891;23295;24738	True;True;True;True;True;True;True;True;True;True	4276;8031;8863;11217;11506;12241;14147;14513;24434;25945	132461;232421;232422;232423;232424;232425;232426;232427;232428;232429;232430;232431;232432;232433;255315;255316;255317;322428;322429;322430;322431;322432;322433;322434;322435;322436;322437;322438;322439;322440;322441;322442;322443;322444;322445;322446;322447;322448;322449;322450;322451;322452;322453;322454;322455;322456;322457;322458;322459;322460;331249;352992;352993;352994;352995;352996;352997;…	213175;370749;370750;370751;370752;370753;370754;370755;370756;370757;370758;370759;370760;370761;370762;370763;370764;370765;405858;405859;405860;405861;509362;509363;509364;509365;509366;509367;509368;509369;509370;509371;509372;509373;509374;509375;509376;509377;509378;509379;509380;509381;509382;509383;509384;509385;509386;509387;509388;509389;509390;509391;509392;509393;509394;509395;509396;…	213175;370761;405860;509368;523407;556193;623547;643561;1060542;1135592			14.5	14.5	14.5	101.43	902	902	0	11.388	97	0	29575000	21069000	22613000	0	0	0	0
Q8BLF1	Nceh1	Neutral cholesterol ester hydrolase 1	Q8BLF1	3	3	3	sp|Q8BLF1|NCEH1_MOUSE Neutral cholesterol ester hydrolase 1 OS=Mus musculus OX=10090 GN=Nceh1 PE=1 SV=1	1	3	3	3	11809;22023;23803	True;True;True	12366;23107;24969	356002;356003;356004;356005;356006;356007;356008;356009;356010;356011;356012;356013;356014;356015;356016;356017;356018;356019;356020;356021;356022;356023;356024;356025;356026;356027;356028;356029;356030;356031;356032;356033;356034;356035;356036;356037;356038;356039;356040;356041;356042;356043;356044;356045;356046;356047;356048;356049;356050;356051;356052;356053;356054;356055;356056;356057;356058;…	560942;560943;560944;560945;560946;560947;560948;560949;560950;560951;560952;560953;560954;560955;560956;560957;560958;560959;560960;560961;560962;560963;560964;560965;560966;560967;560968;560969;560970;560971;560972;560973;560974;560975;560976;560977;560978;560979;560980;560981;560982;560983;560984;560985;560986;560987;560988;560989;560990;560991;560992;560993;560994;560995;560996;560997;560998;…	560977;996828;1085571			12.7	12.7	12.7	45.739	408	408	0	30.69	118	17798000	34621000	0	20739000	0	0	0	0
O55111	Dsg2	Desmoglein-2	O55111	9	9	9	sp|O55111|DSG2_MOUSE Desmoglein-2 OS=Mus musculus OX=10090 GN=Dsg2 PE=1 SV=3	1	9	9	9	2514;5123;7921;8532;9021;13171;19803;20663;24105	True;True;True;True;True;True;True;True;True	2645;5379;8295;8930;9438;13760;20776;21674;25286	83907;161756;240142;240143;240144;240145;240146;240147;240148;257944;257945;257946;257947;257948;257949;257950;257951;271094;271095;390619;571342;595712;595713;595714;595715;595716;595717;595718;595719;595720;595721;595722;595723;595724;595725;595726;595727;595728;595729;595730;595731;595732;595733;595734;595735;595736;595737;595738;595739;595740;595741;595742;595743;595744;595745;595746;595747;5…	133242;259061;382778;382779;382780;382781;382782;382783;382784;410547;410548;410549;410550;410551;410552;410553;410554;431729;431730;609071;885813;924116;924117;924118;924119;924120;924121;924122;924123;924124;924125;924126;924127;924128;924129;924130;924131;924132;924133;924134;924135;924136;924137;924138;924139;924140;924141;924142;924143;924144;924145;924146;924147;924148;924149;924150;924151;…	133242;259061;382782;410553;431730;609071;885813;924142;1102810			10.2	10.2	10.2	122.38	1122	1122	0	7.663	87	23435000	26253000	0	22589000	0	0	0	0
O08692	Ngp	Neutrophilic granule protein	O08692	3	3	3	sp|O08692|NGP_MOUSE Neutrophilic granule protein OS=Mus musculus OX=10090 GN=Ngp PE=1 SV=1	1	3	3	3	4944;14322;18264	True;True;True	5190;14956;19179	157293;157294;157295;157296;157297;425214;532698;532699;532700;532701	251463;251464;251465;251466;251467;663439;831187;831188;831189;831190	251463;663439;831188			29.3	29.3	29.3	19.331	167	167	0.0013471	3.2273	10	0	39805000	0	32303000	0	0	0	0
P27612	Plaa	Phospholipase A-2-activating protein	P27612	9	9	9	sp|P27612|PLAP_MOUSE Phospholipase A-2-activating protein OS=Mus musculus OX=10090 GN=Plaa PE=1 SV=4	1	9	9	9	1113;8621;8817;10623;20925;20997;21932;22427;25194	True;True;True;True;True;True;True;True;True	1178;9022;9221;11118;21949;22025;23009;23520;26426	39631;39632;39633;39634;39635;39636;39637;259900;259901;259902;264975;264976;264977;264978;264979;264980;319618;319619;319620;319621;319622;319623;319624;319625;319626;319627;319628;603708;603709;603710;603711;603712;603713;603714;603715;603716;603717;603718;603719;603720;603721;603722;603723;606366;606367;606368;606369;606370;606371;606372;606373;606374;606375;606376;606377;606378;606379;606380;…	64758;64759;64760;64761;64762;64763;64764;64765;413279;413280;413281;421012;421013;421014;421015;421016;421017;504715;504716;504717;504718;504719;504720;504721;504722;504723;504724;504725;938123;938124;938125;938126;938127;938128;938129;938130;938131;938132;938133;938134;938135;938136;938137;938138;943049;943050;943051;943052;943053;943054;943055;943056;943057;943058;943059;943060;943061;943062;9…	64765;413280;421016;504719;938136;943058;992050;1017806;1156986			16.8	16.8	16.8	87.22	794	794	0	252.23	106	17527000	0	24910000	29052000	0	0	0	0
Q8R3Q6	Ccdc58	Coiled-coil domain-containing protein 58	Q8R3Q6	5	5	5	sp|Q8R3Q6|CCD58_MOUSE Coiled-coil domain-containing protein 58 OS=Mus musculus OX=10090 GN=Ccdc58 PE=1 SV=1	1	5	5	5	208;11768;16526;18087;22911	True;True;True;True;True	225;12322;17368;18997;24031	6901;6902;6903;6904;6905;6906;6907;6908;6909;6910;6911;6912;6913;6914;6915;6916;6917;6918;6919;6920;6921;6922;6923;6924;6925;6926;6927;6928;6929;6930;6931;6932;6933;6934;6935;6936;6937;6938;6939;6940;6941;6942;6943;6944;6945;6946;6947;354933;354934;354935;354936;354937;354938;354939;354940;354941;354942;354943;354944;354945;354946;354947;354948;354949;354950;354951;354952;354953;354954;486132;486…	10657;10658;10659;10660;10661;10662;10663;10664;10665;10666;10667;10668;10669;10670;10671;10672;10673;10674;10675;10676;10677;10678;10679;10680;10681;10682;10683;10684;10685;10686;10687;10688;10689;10690;10691;10692;10693;10694;10695;10696;10697;10698;10699;10700;10701;10702;10703;10704;10705;10706;10707;10708;10709;559235;559236;559237;559238;559239;559240;559241;559242;559243;559244;559245;5592…	10659;559257;758216;827391;1040660			44.4	44.4	44.4	16.665	144	144	0	41.259	100	34457000	0	0	36019000	0	0	0	0
Q9ES97	Rtn3	Reticulon-3	Q9ES97	2	2	2	sp|Q9ES97|RTN3_MOUSE Reticulon-3 OS=Mus musculus OX=10090 GN=Rtn3 PE=1 SV=2	1	2	2	2	632;21614	True;True	669;22672	22262;22263;22264;22265;22266;22267;22268;22269;626319;626320;626321;626322;626323;626324;626325;626326;626327;626328;626329;626330;626331;626332;626333;626334;626335;626336;626337;626338;626339;626340;626341;626342;626343;626344;626345;626346;626347;626348;626349;626350;626351;626352;626353;626354;626355;626356;626357;626358;626359;626360;626361;626362;626363;626364;626365;626366;626367;626368;6…	35926;35927;35928;35929;35930;35931;35932;35933;35934;35935;35936;35937;35938;976677;976678;976679;976680;976681;976682;976683;976684;976685;976686;976687;976688;976689;976690;976691;976692;976693;976694;976695;976696;976697;976698;976699;976700;976701;976702;976703;976704;976705;976706;976707;976708;976709;976710;976711;976712;976713;976714;976715;976716;976717;976718;976719;976720;976721;976722…	35930;976708			5.3	5.3	5.3	103.88	964	964	0	46.21	73	0	39646000	30276000	0	0	0	0	0
Q99JY3	Gimap4	GTPase IMAP family member 4	Q99JY3	8	8	8	sp|Q99JY3|GIMA4_MOUSE GTPase IMAP family member 4 OS=Mus musculus OX=10090 GN=Gimap4 PE=1 SV=2	1	8	8	8	5899;6637;16263;16437;20241;22622;24488;25166	True;True;True;True;True;True;True;True	6180;6946;17069;17274;21235;23725;25682;26395	182738;182739;201631;478711;478712;483539;483540;483541;483542;483543;483544;483545;483546;483547;483548;483549;483550;483551;483552;483553;483554;483555;483556;483557;483558;483559;483560;483561;483562;483563;483564;483565;483566;483567;483568;483569;483570;483571;483572;483573;583351;583352;583353;583354;583355;583356;583357;583358;583359;583360;583361;583362;583363;583364;583365;583366;583367;…	291464;291465;322173;747163;747164;747165;747166;754518;754519;754520;754521;754522;754523;754524;754525;754526;754527;754528;754529;754530;754531;754532;754533;754534;754535;754536;754537;754538;754539;754540;754541;754542;754543;754544;754545;754546;754547;754548;754549;754550;754551;754552;754553;754554;904125;904126;904127;904128;904129;904130;904131;904132;904133;904134;904135;904136;904137;…	291464;322173;747164;754532;904141;1026137;1121808;1153954			32.6	32.6	32.6	38.044	328	328	0	58.471	87	24534000	44346000	0	0	0	0	0	0
P05977	Myl1	Myosin light chain 1/3, skeletal muscle isoform	P05977	13	13	9	sp|P05977|MYL1_MOUSE Myosin light chain 1/3, skeletal muscle isoform OS=Mus musculus OX=10090 GN=Myl1 PE=1 SV=2	1	13	13	9	1373;4135;4667;5319;6180;10111;11674;12244;12245;12501;12502;22564;23156	True;True;True;True;True;True;True;True;True;True;True;True;True	1446;4352;4906;5587;6475;10587;12226;12810;12811;13073;13074;23663;24284;24285	47759;134107;134108;149542;149543;149544;167370;167371;167372;167373;167374;167375;167376;167377;167378;167379;167380;167381;167382;167383;167384;167385;167386;167387;167388;167389;167390;167391;167392;167393;167394;167395;167396;167397;167398;167399;167400;167401;167402;167403;167404;167405;167406;167407;167408;167409;167410;167411;189651;302655;302656;352586;352587;367091;367092;372823;372824;3…	76788;215747;215748;215749;240725;240726;240727;240728;240729;240730;240731;268911;268912;268913;268914;268915;268916;268917;268918;268919;268920;268921;268922;268923;268924;268925;268926;268927;268928;268929;268930;268931;268932;268933;268934;268935;268936;268937;268938;268939;268940;268941;268942;268943;268944;268945;268946;268947;268948;268949;268950;268951;268952;268953;268954;268955;302862;4…	76788;215748;240728;268931;302862;475724;555745;575784;575785;582907;582908;1023877;1050693	66	97	69.1	69.1	55.9	20.594	188	188	0	175.16	105	0	68839000	0	0	0	0	0	0
Q3U3R4	Lmf1	Lipase maturation factor 1	Q3U3R4	3	3	3	sp|Q3U3R4|LMF1_MOUSE Lipase maturation factor 1 OS=Mus musculus OX=10090 GN=Lmf1 PE=1 SV=1	1	3	3	3	10698;11799;22708	True;True;True	11197;12354;23818	322024;322025;322026;322027;355667;355668;355669;355670;355671;355672;355673;355674;355675;355676;355677;355678;355679;355680;355681;355682;659846;659847;659848;659849;659850;659851;659852;659853;659854;659855;659856	508877;508878;508879;508880;560448;560449;560450;560451;560452;560453;560454;560455;560456;560457;560458;560459;560460;560461;560462;560463;1030767;1030768;1030769;1030770;1030771;1030772;1030773;1030774;1030775;1030776;1030777	508880;560449;1030768			6.6	6.6	6.6	65.877	574	574	0.0017	2.5289	31	31731000	0	37013000	0	0	0	0	0
O88952	Lin7c	Protein lin-7 homolog C	O88952	5	5	3	sp|O88952|LIN7C_MOUSE Protein lin-7 homolog C OS=Mus musculus OX=10090 GN=Lin7c PE=1 SV=2	1	5	5	3	161;2277;6170;23112;23257	True;True;True;True;True	173;2401;6465;24237;24391	5104;76101;76102;76103;189489;189490;189491;189492;189493;189494;189495;189496;189497;189498;189499;189500;189501;189502;189503;189504;189505;189506;189507;189508;189509;671969;677194;677195;677196;677197;677198;677199;677200;677201;677202;677203;677204;677205;677206;677207;677208;677209;677210;677211;677212;677213;677214;677215;677216;677217;677218;677219;677220;677221;677222;677223;677224;67722…	7966;121757;121758;121759;302638;302639;302640;302641;302642;302643;302644;302645;302646;302647;302648;302649;302650;302651;302652;302653;302654;302655;302656;302657;302658;1048522;1058947;1058948;1058949;1058950;1058951;1058952;1058953;1058954;1058955;1058956;1058957;1058958;1058959;1058960;1058961;1058962;1058963;1058964;1058965;1058966;1058967;1058968;1058969;1058970;1058971;1058972;1058973;10…	7966;121757;302649;1048522;1058953			26.9	26.9	13.7	21.834	197	197	0	5.1493	58	32516000	0	35660000	0	0	0	0	0
Q78ZA7	Nap1l4	Nucleosome assembly protein 1-like 4	Q78ZA7	6	6	5	sp|Q78ZA7|NP1L4_MOUSE Nucleosome assembly protein 1-like 4 OS=Mus musculus OX=10090 GN=Nap1l4 PE=1 SV=1	1	6	6	5	596;4630;7758;13182;15156;18364	True;True;True;True;True;True	631;4869;8120;13771;15823;19282	20812;20813;20814;20815;20816;20817;20818;20819;20820;20821;20822;20823;20824;20825;20826;20827;20828;20829;20830;20831;20832;20833;20834;20835;20836;20837;20838;20839;20840;148387;148388;148389;148390;148391;148392;148393;148394;148395;235182;235183;235184;235185;235186;235187;235188;235189;235190;235191;235192;235193;235194;235195;235196;235197;235198;235199;235200;235201;235202;235203;235204;2…	32941;32942;32943;32944;32945;32946;32947;32948;32949;32950;32951;32952;32953;32954;32955;32956;32957;32958;32959;32960;32961;32962;32963;32964;32965;32966;32967;32968;32969;32970;32971;32972;32973;32974;32975;32976;32977;238805;238806;238807;238808;238809;238810;238811;238812;238813;238814;375154;375155;375156;375157;375158;375159;375160;375161;375162;375163;375164;375165;375166;375167;375168;37…	32963;238809;375174;609541;700597;834509			23.7	23.7	21.1	42.679	375	375	0	55.107	102	0	34753000	0	32153000	0	0	0	0
Q9WUQ2	Preb	Prolactin regulatory element-binding protein	Q9WUQ2	6	6	6	sp|Q9WUQ2|PREB_MOUSE Prolactin regulatory element-binding protein OS=Mus musculus OX=10090 GN=Preb PE=1 SV=1	1	6	6	6	988;1738;2237;7079;14925;16937	True;True;True;True;True;True	1045;1838;2358;7410;15588;17797	34244;34245;34246;60119;75163;75164;75165;75166;75167;75168;214632;214633;214634;214635;214636;214637;442140;498497;498498;498499;498500;498501;498502;498503;498504;498505;498506;498507;498508;498509;498510;498511;498512;498513;498514;498515;498516;498517;498518;498519;498520;498521;498522;498523;498524;498525;498526;498527;498528;498529;498530;498531;498532;498533	56536;56537;56538;97188;120605;120606;120607;120608;120609;120610;120611;120612;120613;341871;341872;341873;341874;341875;341876;692530;777970;777971;777972;777973;777974;777975;777976;777977;777978;777979;777980;777981;777982;777983;777984;777985;777986;777987;777988;777989;777990;777991;777992;777993;777994;777995;777996;777997;777998;777999;778000;778001;778002;778003;778004;778005;778006;7780…	56538;97188;120605;341874;692530;777975			23.5	23.5	23.5	45.437	417	417	0	323.31	68	0	66322000	0	0	0	0	0	0
Q921M3	Sf3b3	Splicing factor 3B subunit 3	Q921M3	10	10	10	sp|Q921M3|SF3B3_MOUSE Splicing factor 3B subunit 3 OS=Mus musculus OX=10090 GN=Sf3b3 PE=1 SV=1	1	10	10	10	914;5609;7064;11771;11802;13576;14651;15495;21568;21911	True;True;True;True;True;True;True;True;True;True	966;5884;7395;12325;12357;14176;15308;16177;22622;22985	31426;31427;31428;31429;31430;31431;31432;174993;174994;174995;174996;174997;174998;174999;175000;175001;175002;175003;175004;175005;175006;175007;175008;175009;175010;175011;175012;175013;175014;175015;175016;175017;175018;175019;175020;175021;175022;175023;175024;175025;175026;175027;175028;175029;175030;175031;175032;175033;175034;175035;175036;175037;175038;175039;175040;175041;175042;175043;…	51203;51204;51205;51206;51207;51208;51209;280137;280138;280139;280140;280141;280142;280143;280144;280145;280146;280147;280148;280149;280150;280151;280152;280153;280154;280155;280156;280157;280158;280159;280160;280161;280162;280163;280164;280165;280166;280167;280168;280169;280170;280171;280172;280173;280174;280175;280176;280177;280178;280179;280180;280181;280182;280183;280184;280185;280186;280187;…	51206;280200;341421;559296;560502;625950;684087;716872;974350;989354			11.2	11.2	11.2	135.55	1217	1217	0	122.81	143	20566000	23798000	21042000	0	0	0	0	0
Q99KN9	Clint1	Clathrin interactor 1	Q99KN9	5	5	5	sp|Q99KN9|EPN4_MOUSE Clathrin interactor 1 OS=Mus musculus OX=10090 GN=Clint1 PE=1 SV=2	1	5	5	5	3731;8080;9800;10711;17642	True;True;True;True;True	3922;8455;10256;11211;18540	121693;121694;121695;244171;244172;244173;244174;244175;244176;244177;244178;244179;244180;244181;244182;244183;244184;244185;244186;244187;244188;244189;244190;244191;244192;244193;244194;244195;244196;244197;244198;244199;244200;244201;244202;244203;244204;244205;244206;244207;294230;294231;294232;294233;294234;294235;294236;294237;294238;294239;294240;294241;294242;294243;294244;294245;294246;…	194798;194799;194800;388445;388446;388447;388448;388449;388450;388451;388452;388453;388454;388455;388456;388457;388458;388459;388460;388461;388462;388463;388464;388465;388466;388467;388468;388469;388470;388471;388472;388473;388474;388475;388476;388477;388478;388479;388480;388481;465089;465090;465091;465092;465093;465094;465095;465096;465097;465098;465099;465100;465101;465102;465103;465104;465105;…	194798;388474;465091;509193;809822			10.3	10.3	10.3	68.512	631	631	0	28.322	82	32810000	31127000	0	0	0	0	0	0
Q9WV54	Asah1	Acid ceramidase;Acid ceramidase subunit alpha;Acid ceramidase subunit beta	Q9WV54	4	4	4	sp|Q9WV54|ASAH1_MOUSE Acid ceramidase OS=Mus musculus OX=10090 GN=Asah1 PE=1 SV=1	1	4	4	4	6259;11187;11199;24418	True;True;True;True	6555;11708;11721;25611	191330;191331;191332;191333;191334;191335;191336;191337;191338;191339;191340;191341;191342;191343;191344;191345;191346;191347;191348;191349;191350;191351;338163;338164;338165;338166;338167;338168;338169;338170;338171;338172;338173;338174;338175;338176;338177;338178;338179;338180;338181;338182;338183;338184;338185;338186;338187;338188;338189;338190;338191;338192;338193;338194;338195;338196;338197;…	304853;304854;304855;304856;304857;304858;304859;304860;304861;304862;304863;304864;304865;304866;304867;304868;304869;304870;304871;304872;304873;304874;304875;534784;534785;534786;534787;534788;534789;534790;534791;534792;534793;534794;534795;534796;534797;534798;534799;534800;534801;534802;534803;534804;534805;534806;534807;534808;534809;534810;534811;534812;534813;534814;534815;534816;534817;…	304865;534789;535181;1118098			12.9	12.9	12.9	44.669	394	394	0	6.069	75	0	24739000	21401000	16294000	0	0	0	0
Q99P27	Pla2g12b	Group XIIB secretory phospholipase A2-like protein	Q99P27	9	9	9	sp|Q99P27|PG12B_MOUSE Group XIIB secretory phospholipase A2-like protein OS=Mus musculus OX=10090 GN=Pla2g12b PE=1 SV=1	1	9	9	9	54;55;1835;2632;2633;5007;9122;23513;24191	True;True;True;True;True;True;True;True;True	55;56;1942;2768;2769;5257;9544;24670;25373	1325;1326;1327;1328;1329;1330;1331;1332;1333;1334;1335;1336;1337;1338;1339;1340;1341;1342;1343;1344;1345;1346;1347;1348;1349;1350;1351;1352;1353;1354;1355;1356;1357;1358;1359;1360;1361;1362;1363;1364;1365;1366;1367;1368;1369;1370;1371;1372;1373;1374;1375;1376;1377;1378;1379;1380;1381;63847;63848;63849;87147;87148;87149;87150;87151;87152;87153;87154;87155;87156;87157;158915;158916;158917;158918;15…	1888;1889;1890;1891;1892;1893;1894;1895;1896;1897;1898;1899;1900;1901;1902;1903;1904;1905;1906;1907;1908;1909;1910;1911;1912;1913;1914;1915;1916;1917;1918;1919;1920;1921;1922;1923;1924;1925;1926;1927;1928;1929;1930;1931;1932;1933;1934;1935;1936;1937;1938;1939;1940;1941;1942;1943;1944;1945;103495;103496;103497;138239;138240;138241;138242;138243;138244;138245;138246;138247;138248;138249;138250;1382…	1921;1942;103496;138239;138250;253859;436088;1073063;1106551			52.8	52.8	52.8	21.736	195	195	0	96.523	139	0	0	31218000	29401000	0	0	0	0
O08917	Flot1	Flotillin-1	O08917	5	5	5	sp|O08917|FLOT1_MOUSE Flotillin-1 OS=Mus musculus OX=10090 GN=Flot1 PE=1 SV=1	1	5	5	5	1895;14657;23629;23668;23817	True;True;True;True;True	2003;15314;24792;24832;24983	65705;65706;65707;65708;65709;65710;65711;65712;65713;65714;65715;65716;65717;65718;65719;65720;65721;65722;65723;65724;435583;689079;689080;689081;689082;689083;689084;689085;689086;689087;689088;689089;689090;689091;689092;689093;689094;689095;689096;689097;689098;689099;689100;689101;689102;689103;689104;689105;690021;694056;694057	106558;106559;106560;106561;106562;106563;106564;106565;106566;106567;106568;106569;106570;106571;106572;106573;106574;106575;106576;106577;684344;1078958;1078959;1078960;1078961;1078962;1078963;1078964;1078965;1078966;1078967;1078968;1078969;1078970;1078971;1078972;1078973;1078974;1078975;1078976;1078977;1078978;1078979;1078980;1078981;1078982;1078983;1078984;1080058;1085820;1085821	106564;684344;1078967;1080058;1085821			14.5	14.5	14.5	47.513	428	428	0	16.226	51	0	35396000	23936000	0	0	0	0	0
Q9CXE7	Tmed5	Transmembrane emp24 domain-containing protein 5	Q9CXE7	5	5	5	sp|Q9CXE7|TMED5_MOUSE Transmembrane emp24 domain-containing protein 5 OS=Mus musculus OX=10090 GN=Tmed5 PE=1 SV=1	1	5	5	5	4841;13267;19399;21403;24794	True;True;True;True;True	5086;13857;20356;22446;26002	154672;154673;154674;154675;392847;392848;392849;392850;560800;620200;724450;724451;724452;724453	248278;248279;248280;248281;612374;612375;612376;612377;869170;967451;1137922;1137923;1137924;1137925	248280;612377;869170;967451;1137925			21.4	21.4	21.4	26.172	229	229	0.0013489	3.2364	14	0	43001000	16082000	0	0	0	0	0
Q8BGH2	Samm50	Sorting and assembly machinery component 50 homolog	Q8BGH2	5	5	5	sp|Q8BGH2|SAM50_MOUSE Sorting and assembly machinery component 50 homolog OS=Mus musculus OX=10090 GN=Samm50 PE=1 SV=1	1	5	5	5	6402;7774;10305;20267;23820	True;True;True;True;True	6703;8138;10792;21261;24986	195366;235694;235695;235696;235697;235698;235699;235700;235701;235702;235703;235704;235705;235706;235707;235708;235709;235710;235711;235712;235713;235714;235715;235716;235717;235718;235719;309729;309730;309731;583894;583895;583896;583897;583898;583899;583900;583901;583902;583903;583904;583905;583906;583907;583908;583909;583910;583911;583912;694060;694061;694062;694063;694064;694065;694066;694067;…	311455;375788;375789;375790;375791;375792;375793;375794;375795;375796;375797;375798;375799;375800;375801;375802;375803;375804;375805;375806;375807;375808;375809;375810;375811;375812;375813;488066;488067;488068;904906;904907;904908;904909;904910;904911;904912;904913;904914;904915;904916;904917;904918;904919;904920;904921;904922;904923;904924;1085824;1085825;1085826;1085827;1085828;1085829;1085830;…	311455;375800;488067;904910;1085836			13.4	13.4	13.4	51.863	469	469	0	4.5913	67	0	0	58910000	0	0	0	0	0
Q91WP6	Serpina3n	Serine protease inhibitor A3N	Q91WP6	5	3	2	sp|Q91WP6|SPA3N_MOUSE Serine protease inhibitor A3N OS=Mus musculus OX=10090 GN=Serpina3n PE=1 SV=1	1	5	3	2	2397;3174;15995;16270;16271	True;True;True;False;False	2524;3338;16749;17078;17079	80278;80279;80280;80281;80282;80283;102324;102325;102326;102327;471480;471481;471482;478995;478996;478997;478998;478999;479000;479001;479002;479003;479004;479005;479006;479007;479008;479009;479010;479011;479012;479013;479014;479015;479016;479017;479018;479019;479020;479021;479022;479023;479024;479025;479026;479027;479028;479029;479030;479031;479032;479033;479034;479035;479036;479037;479038;479039…	128070;128071;128072;128073;128074;128075;128076;161007;161008;161009;161010;736572;736573;736574;747579;747580;747581;747582;747583;747584;747585;747586;747587;747588;747589;747590;747591;747592;747593;747594;747595;747596;747597;747598;747599;747600;747601;747602;747603;747604;747605;747606;747607;747608;747609;747610;747611;747612;747613;747614;747615;747616;747617;747618;747619;747620;747621;…	128072;161009;736573;747618;747672			13.2	9.6	6.7	46.717	418	418	0	49.366	14	0	57753000	0	0	0	0	0	0
Q3THS6	Mat2a	S-adenosylmethionine synthase isoform type-2	Q3THS6	7	5	5	sp|Q3THS6|METK2_MOUSE S-adenosylmethionine synthase isoform type-2 OS=Mus musculus OX=10090 GN=Mat2a PE=1 SV=2	1	7	5	5	3766;7688;10912;16644;20759;21653;24844	True;True;False;False;True;True;True	3959;8047;11421;17494;21778;22715;26052	123310;232979;232980;232981;232982;232983;232984;232985;232986;232987;232988;232989;232990;232991;232992;232993;232994;232995;232996;232997;232998;232999;233000;233001;233002;233003;233004;233005;233006;233007;233008;328488;328489;328490;328491;328492;328493;328494;328495;328496;328497;328498;328499;328500;328501;328502;328503;328504;490904;490905;490906;490907;490908;490909;490910;490911;490912;…	197641;371682;371683;371684;371685;371686;371687;371688;371689;371690;371691;371692;371693;371694;371695;371696;371697;371698;371699;371700;371701;371702;371703;371704;371705;371706;371707;371708;371709;371710;371711;371712;371713;371714;371715;519152;519153;519154;519155;519156;519157;519158;519159;519160;519161;519162;519163;519164;519165;519166;519167;519168;519169;519170;767332;767333;767334;…	197641;371686;519163;767420;932277;978142;1139624			26.8	19	19	43.688	395	395	0	36.808	86	13175000	29378000	12502000	0	0	0	0	0
Q8K3K7	Agpat2	1-acyl-sn-glycerol-3-phosphate acyltransferase beta	Q8K3K7	3	3	3	sp|Q8K3K7|PLCB_MOUSE 1-acyl-sn-glycerol-3-phosphate acyltransferase beta OS=Mus musculus OX=10090 GN=Agpat2 PE=1 SV=1	1	3	3	3	2197;15297;20691	True;True;True	2316;15970;21707	74023;74024;451382;451383;451384;451385;451386;451387;451388;451389;451390;451391;451392;451393;451394;451395;451396;451397;451398;451399;451400;451401;451402;451403;451404;451405;451406;451407;451408;451409;451410;451411;451412;451413;451414;451415;451416;451417;451418;451419;451420;451421;451422;451423;451424;451425;451426;451427;451428;597066;597067;597068;597069;597070;597071;597072	118698;118699;706287;706288;706289;706290;706291;706292;706293;706294;706295;706296;706297;706298;706299;706300;706301;706302;706303;706304;706305;706306;706307;706308;706309;706310;706311;706312;706313;706314;706315;706316;706317;706318;706319;706320;706321;706322;706323;706324;706325;706326;706327;706328;706329;706330;706331;706332;706333;926377;926378;926379;926380;926381;926382;926383;926384;…	118698;706314;926381			18	18	18	31.01	278	278	0	8.2445	58	0	24917000	29445000	0	0	0	0	0
Q07456	Ambp	Protein AMBP;Alpha-1-microglobulin;Inter-alpha-trypsin inhibitor light chain;Trypstatin	Q07456	10	10	10	sp|Q07456|AMBP_MOUSE Protein AMBP OS=Mus musculus OX=10090 GN=Ambp PE=1 SV=2	1	10	10	10	2734;4253;6472;6631;6632;9330;15500;20242;21133;24415	True;True;True;True;True;True;True;True;True;True	2875;4474;6776;6940;6941;9761;16182;21236;22167;25607	90598;90599;90600;90601;136998;136999;137000;137001;137002;137003;137004;137005;137006;197460;197461;201573;201574;201575;201576;201577;201578;201579;201580;201581;201582;201583;201584;201585;201586;201587;201588;201589;201590;201591;201592;201593;279398;279399;279400;458103;458104;458105;458106;458107;458108;458109;458110;458111;458112;458113;583390;583391;583392;611134;611135;611136;611137;6111…	143381;143382;143383;143384;220335;220336;220337;220338;220339;220340;220341;220342;220343;220344;315346;315347;322114;322115;322116;322117;322118;322119;322120;322121;322122;322123;322124;322125;322126;322127;322128;322129;322130;322131;322132;322133;322134;444120;444121;444122;716935;716936;716937;716938;716939;716940;716941;716942;716943;716944;716945;716946;904167;904168;904169;950174;950175;…	143384;220342;315347;322122;322134;444121;716935;904169;950210;1118059			30.7	30.7	30.7	39.029	349	349	0	15.623	96	0	54286000	0	0	0	0	0	0
O35114	Scarb2	Lysosome membrane protein 2	O35114	6	6	6	sp|O35114|SCRB2_MOUSE Lysosome membrane protein 2 OS=Mus musculus OX=10090 GN=Scarb2 PE=1 SV=3	1	6	6	6	3251;7475;12344;13122;18516;21197	True;True;True;True;True;True	3418;7823;12914;13711;19438;22235	104330;104331;104332;104333;104334;104335;104336;104337;104338;104339;104340;104341;104342;104343;104344;104345;104346;104347;104348;104349;104350;104351;104352;104353;104354;104355;104356;104357;104358;104359;104360;104361;104362;104363;104364;104365;104366;104367;104368;104369;104370;104371;104372;104373;104374;104375;104376;104377;104378;226405;226406;226407;226408;226409;226410;368999;369000;…	163706;163707;163708;163709;163710;163711;163712;163713;163714;163715;163716;163717;163718;163719;163720;163721;163722;163723;163724;163725;163726;163727;163728;163729;163730;163731;163732;163733;163734;163735;163736;163737;163738;163739;163740;163741;163742;163743;163744;163745;163746;163747;163748;163749;163750;163751;163752;163753;163754;163755;163756;163757;163758;163759;163760;163761;163762;…	163743;361559;578291;607596;838900;955054			11.1	11.1	11.1	54.043	478	478	0	4.1124	132	0	32024000	21905000	0	0	0	0	0
P62874;Q61011	Gnb1	Guanine nucleotide-binding protein G(I)/G(S)/G(T) subunit beta-1	P62874	11;2	7;0	7;0	sp|P62874|GBB1_MOUSE Guanine nucleotide-binding protein G(I)/G(S)/G(T) subunit beta-1 OS=Mus musculus OX=10090 GN=Gnb1 PE=1 SV=3	2	11	7	7	312;5622;13550;13874;14231;14371;16298;19193;19194;22810;23672	True;True;True;False;True;False;True;True;True;False;False	330;5897;14148;14496;14862;15008;17109;20133;20134;23923;24836	11579;11580;11581;11582;11583;11584;11585;11586;11587;11588;11589;175418;175419;175420;175421;175422;175423;175424;175425;175426;175427;175428;175429;175430;175431;175432;175433;175434;175435;175436;175437;175438;175439;175440;175441;175442;175443;175444;175445;175446;175447;175448;175449;400527;400528;400529;400530;400531;400532;400533;400534;400535;400536;400537;400538;400539;400540;400541;4005…	18367;18368;18369;18370;18371;18372;18373;18374;18375;18376;18377;280685;280686;280687;280688;280689;280690;280691;280692;280693;280694;280695;280696;280697;280698;280699;280700;280701;280702;280703;280704;280705;280706;280707;280708;280709;280710;280711;280712;280713;280714;280715;280716;280717;623559;623560;623561;623562;623563;623564;623565;623566;623567;623568;623569;623570;623571;623572;6235…	18371;280713;623588;642672;660314;664934;748248;859650;859655;1035912;1080115			38.8	23.8	23.8	37.377	340	340;340	0	38.504	96	53882000	0	0	0	0	0	0	0
Q9Z108	Stau1	Double-stranded RNA-binding protein Staufen homolog 1	Q9Z108	4	4	4	sp|Q9Z108|STAU1_MOUSE Double-stranded RNA-binding protein Staufen homolog 1 OS=Mus musculus OX=10090 GN=Stau1 PE=1 SV=1	1	4	4	4	2286;5793;14328;21664	True;True;True;True	2410;6071;14962;22726	76204;76205;76206;76207;76208;76209;76210;76211;76212;76213;76214;76215;76216;76217;76218;76219;76220;180463;180464;180465;180466;180467;180468;180469;180470;180471;180472;180473;180474;180475;180476;180477;425260;425261;425262;425263;425264;425265;425266;425267;425268;425269;425270;425271;425272;425273;425274;425275;425276;425277;425278;425279;425280;425281;425282;425283;425284;425285;425286;425…	121870;121871;121872;121873;121874;121875;121876;121877;121878;121879;121880;121881;121882;121883;121884;121885;121886;288615;288616;288617;288618;288619;288620;288621;288622;288623;288624;288625;288626;288627;288628;288629;288630;663488;663489;663490;663491;663492;663493;663494;663495;663496;663497;663498;663499;663500;663501;663502;663503;663504;663505;663506;663507;663508;663509;663510;663511;…	121876;288620;663495;978441			10.5	10.5	10.5	53.924	487	487	0	49.073	89	0	36358000	16965000	0	0	0	0	0
Q64010	Crk	Adapter molecule crk	Q64010	6	6	6	sp|Q64010|CRK_MOUSE Adapter molecule crk OS=Mus musculus OX=10090 GN=Crk PE=1 SV=1	1	6	6	6	1347;4280;8390;10619;10775;17688	True;True;True;True;True;True	1420;4502;8781;11114;11279;18588	47122;47123;47124;47125;47126;47127;47128;47129;47130;47131;47132;137652;137653;137654;137655;137656;137657;137658;137659;137660;137661;137662;137663;137664;137665;137666;137667;253031;253032;253033;319499;319500;319501;319502;319503;319504;319505;319506;319507;319508;319509;319510;319511;319512;319513;319514;319515;319516;319517;319518;319519;319520;319521;319522;319523;319524;319525;319526;3195…	75988;75989;75990;75991;75992;75993;75994;75995;75996;75997;75998;75999;221177;221178;221179;221180;221181;221182;221183;221184;221185;221186;221187;221188;221189;221190;221191;221192;221193;221194;221195;221196;402619;402620;402621;504553;504554;504555;504556;504557;504558;504559;504560;504561;504562;504563;504564;504565;504566;504567;504568;504569;504570;504571;504572;504573;504574;504575;50457…	75990;221187;402619;504561;512944;810370			28.3	28.3	28.3	33.814	304	304	0	27.393	101	30068000	0	22971000	0	0	0	0	0
P61804	Dad1	Dolichyl-diphosphooligosaccharide--protein glycosyltransferase subunit DAD1	P61804	3	3	3	sp|P61804|DAD1_MOUSE Dolichyl-diphosphooligosaccharide--protein glycosyltransferase subunit DAD1 OS=Mus musculus OX=10090 GN=Dad1 PE=1 SV=3	1	3	3	3	401;7236;18969	True;True;True	423;7572;19903	14424;14425;219741;219742;219743;219744;219745;219746;219747;219748;219749;219750;219751;219752;219753;219754;219755;219756;219757;219758;219759;219760;219761;219762;219763;219764;219765;219766;219767;219768;219769;219770;219771;219772;219773;219774;219775;219776;548728;548729;548730;548731;548732;548733;548734;548735;548736;548737;548738;548739;548740;548741;548742;548743;548744;548745;548746;54…	23035;23036;350895;350896;350897;350898;350899;350900;350901;350902;350903;350904;350905;350906;350907;350908;350909;350910;350911;350912;350913;350914;350915;350916;350917;350918;350919;350920;350921;350922;350923;350924;350925;350926;350927;350928;350929;350930;350931;350932;350933;350934;350935;350936;350937;350938;350939;350940;851573;851574;851575;851576;851577;851578;851579;851580;851581;85…	23035;350909;851573			28.3	28.3	28.3	12.497	113	113	0	4.5626	103	0	29963000	22455000	0	0	0	0	0
B2RX12	Abcc3	Canalicular multispecific organic anion transporter 2	B2RX12	6	6	6	sp|B2RX12|MRP3_MOUSE Canalicular multispecific organic anion transporter 2 OS=Mus musculus OX=10090 GN=Abcc3 PE=1 SV=1	1	6	6	6	5039;5959;13070;13342;17427;20046	True;True;True;True;True;True	5289;6246;13658;13934;18310;21033	159623;159624;183898;183899;183900;183901;183902;183903;183904;183905;183906;183907;183908;183909;183910;183911;387537;387538;394902;394903;394904;394905;394906;394907;394908;511240;511241;511242;511243;511244;511245;511246;577939;577940	254970;254971;293255;293256;293257;293258;293259;293260;293261;293262;293263;293264;293265;293266;293267;293268;603199;603200;615148;615149;615150;615151;615152;615153;615154;796780;796781;796782;796783;796784;796785;796786;896012;896013	254970;293266;603200;615154;796783;896012			4.3	4.3	4.3	169.12	1523	1523	0	36.644	33	0	26817000	0	24656000	0	0	0	0
E9PVA8	Gcn1l1		E9PVA8	17	17	17	sp|E9PVA8|GCN1_MOUSE eIF-2-alpha kinase activator GCN1 OS=Mus musculus OX=10090 GN=Gcn1 PE=1 SV=1	1	17	17	17	79;1239;2590;3850;5500;8645;8706;11126;14430;15171;15381;17145;17565;17889;20551;22965;23237	True;True;True;True;True;True;True;True;True;True;True;True;True;True;True;True;True	83;1306;2724;4046;5772;9046;9108;11643;15079;15839;16059;18014;18457;18795;21557;24086;24370	2245;2246;2247;2248;2249;43472;43473;43474;85907;85908;126025;126026;126027;126028;126029;126030;126031;126032;126033;126034;126035;126036;126037;126038;172253;260448;261955;336345;336346;336347;336348;428558;448103;454065;503205;503206;515947;515948;515949;524762;592060;592061;668021;668022;668023;668024;668025;668026;668027;668028;668029;668030;668031;676598	3344;3345;3346;3347;3348;70165;70166;70167;136265;136266;202250;202251;202252;202253;202254;202255;202256;202257;202258;202259;202260;202261;202262;202263;202264;275567;414168;416104;531623;531624;531625;531626;670629;701285;710379;784771;784772;805540;805541;805542;820718;918188;918189;1042995;1042996;1042997;1042998;1042999;1043000;1043001;1043002;1043003;1043004;1043005;1058016	3344;70167;136265;202250;275567;414168;416104;531623;670629;701285;710379;784772;805540;820718;918189;1043001;1058016			7.5	7.5	7.5	293.02	2671	2671	0	13.072	54	0	34049000	0	17214000	0	0	0	0
Q8VCI0	Plbd1	Phospholipase B-like 1;Phospholipase B-like 1 chain A;Phospholipase B-like 1 chain B;Phospholipase B-like 1 chain C	Q8VCI0	3	3	3	sp|Q8VCI0|PLBL1_MOUSE Phospholipase B-like 1 OS=Mus musculus OX=10090 GN=Plbd1 PE=1 SV=1	1	3	3	3	4911;12208;13667	True;True;True	5157;12774;14274	156374;156375;156376;156377;156378;156379;156380;156381;156382;156383;156384;156385;156386;156387;156388;156389;156390;156391;156392;156393;156394;156395;156396;156397;156398;156399;156400;156401;156402;156403;156404;156405;156406;156407;156408;156409;156410;156411;156412;156413;156414;156415;156416;156417;156418;366259;405762;405763;405764;405765;405766;405767;405768;405769;405770;405771;405772;…	250314;250315;250316;250317;250318;250319;250320;250321;250322;250323;250324;250325;250326;250327;250328;250329;250330;250331;250332;250333;250334;250335;250336;250337;250338;250339;250340;250341;250342;250343;250344;250345;250346;250347;250348;250349;250350;250351;250352;250353;250354;250355;250356;250357;250358;574811;633085;633086;633087;633088;633089;633090;633091;633092;633093;633094;633095;…	250329;574811;633116			7.6	7.6	7.6	62.998	550	550	0	150.11	106	0	33857000	0	16989000	0	0	0	0
P32067	Ssb	Lupus La protein homolog	P32067	8	8	8	sp|P32067|LA_MOUSE Lupus La protein homolog OS=Mus musculus OX=10090 GN=Ssb PE=1 SV=1	1	8	8	8	7191;7554;9146;10318;11632;12290;15252;16491	True;True;True;True;True;True;True;True	7525;7904;9568;10805;12181;12860;15922;17332	217665;217666;217667;217668;228295;228296;228297;228298;228299;228300;228301;228302;228303;228304;228305;228306;228307;228308;228309;228310;228311;228312;228313;228314;228315;228316;228317;228318;228319;228320;228321;228322;228323;228324;228325;228326;228327;228328;228329;228330;228331;228332;228333;228334;228335;228336;228337;228338;228339;228340;228341;228342;228343;228344;228345;228346;274538;…	346398;346399;346400;346401;364455;364456;364457;364458;364459;364460;364461;364462;364463;364464;364465;364466;364467;364468;364469;364470;364471;364472;364473;364474;364475;364476;364477;364478;364479;364480;364481;364482;364483;364484;364485;364486;364487;364488;364489;364490;364491;364492;364493;364494;364495;364496;364497;364498;364499;364500;364501;364502;364503;364504;364505;364506;364507;…	346399;364460;436977;488694;554251;576757;704509;756915			21.2	21.2	21.2	47.756	415	415	0	74.149	88	0	21989000	0	28610000	0	0	0	0
Q6WVG3;Q50H33	Kctd12	BTB/POZ domain-containing protein KCTD12	Q6WVG3	5;1	5;1	5;1	sp|Q6WVG3|KCD12_MOUSE BTB/POZ domain-containing protein KCTD12 OS=Mus musculus OX=10090 GN=Kctd12 PE=1 SV=1	2	5	5	5	3904;4663;6484;13571;15916	True;True;True;True;True	4104;4902;6789;14171;16644	127252;149400;149401;149402;149403;149404;149405;149406;149407;149408;149409;149410;149411;149412;149413;149414;149415;149416;149417;149418;149419;149420;149421;149422;149423;149424;149425;149426;149427;149428;149429;149430;149431;149432;149433;149434;149435;149436;149437;149438;149439;197684;401600;401601;401602;401603;401604;401605;401606;401607;401608;401609;401610;401611;401612;401613;401614;…	204010;240541;240542;240543;240544;240545;240546;240547;240548;240549;240550;240551;240552;240553;240554;240555;240556;240557;240558;240559;240560;240561;240562;240563;240564;240565;240566;240567;240568;240569;240570;240571;240572;240573;240574;240575;240576;240577;240578;240579;240580;240581;315651;625771;625772;625773;625774;625775;625776;625777;625778;625779;625780;625781;625782;625783;625784;…	204010;240571;315651;625779;731568			19.9	19.9	19.9	35.892	327	327;476	0	5.048	50	0	50513000	0	0	0	0	0	0
P28650	Adssl1	Adenylosuccinate synthetase isozyme 1	P28650	4	4	4	sp|P28650|PURA1_MOUSE Adenylosuccinate synthetase isozyme 1 OS=Mus musculus OX=10090 GN=Adssl1 PE=1 SV=2	1	4	4	4	10306;14837;22542;22724	True;True;True;True	10793;15499;23639;23834	309732;309733;309734;309735;309736;309737;309738;309739;309740;309741;309742;309743;309744;309745;309746;309747;309748;309749;309750;309751;309752;309753;309754;309755;309756;309757;309758;309759;309760;309761;309762;309763;309764;309765;309766;309767;309768;309769;309770;309771;309772;439499;439500;439501;439502;439503;439504;439505;439506;654407;654408;654409;654410;660579;660580;660581;660582;…	488069;488070;488071;488072;488073;488074;488075;488076;488077;488078;488079;488080;488081;488082;488083;488084;488085;488086;488087;488088;488089;488090;488091;488092;488093;488094;488095;488096;488097;488098;488099;488100;488101;488102;488103;488104;488105;488106;488107;488108;488109;488110;488111;488112;488113;488114;488115;488116;488117;488118;488119;488120;488121;488122;488123;488124;488125;…	488073;689424;1022441;1032017			12.7	12.7	12.7	50.254	457	457	0	14.001	186	14191000	13217000	11974000	10992000	0	0	0	0
E9Q557	Dsp	Desmoplakin	E9Q557	18	18	18	sp|E9Q557|DESP_MOUSE Desmoplakin OS=Mus musculus OX=10090 GN=Dsp PE=1 SV=1	1	18	18	18	715;1177;5677;7831;8178;8544;10525;11558;11769;12593;13656;14127;14459;15029;15261;18179;19917;21952	True;True;True;True;True;True;True;True;True;True;True;True;True;True;True;True;True;True	756;1243;5953;8200;8558;8943;11018;12107;12323;13169;14263;14757;15108;15693;15932;19092;20900;23031	25769;25770;25771;41767;41768;176908;237677;237678;237679;237680;237681;237682;237683;237684;237685;237686;237687;237688;237689;237690;237691;237692;237693;237694;237695;237696;237697;237698;237699;237700;237701;237702;237703;237704;237705;237706;237707;237708;237709;237710;247043;247044;247045;258329;258330;258331;316059;349575;349576;349577;349578;349579;349580;349581;349582;349583;349584;34958…	42359;42360;42361;68106;68107;282843;379018;379019;379020;379021;379022;379023;379024;379025;379026;379027;379028;379029;379030;379031;379032;379033;379034;379035;379036;379037;379038;379039;379040;379041;379042;379043;379044;379045;379046;379047;379048;379049;379050;379051;392922;392923;392924;411183;411184;411185;498543;551443;551444;551445;551446;551447;551448;551449;551450;551451;551452;55145…	42360;68106;282843;379039;392922;411183;498543;551451;559259;586108;632409;655785;675132;696118;704873;829393;891884;993529			6.8	6.8	6.8	332.91	2883	2883	0	12.803	101	23306000	26501000	0	0	0	0	0	0
Q91VC3	Eif4a3	Eukaryotic initiation factor 4A-III;Eukaryotic initiation factor 4A-III, N-terminally processed	Q91VC3	8	7	7	sp|Q91VC3|IF4A3_MOUSE Eukaryotic initiation factor 4A-III OS=Mus musculus OX=10090 GN=Eif4a3 PE=1 SV=3	1	8	7	7	177;3570;5636;6152;8566;9321;12354;16130	True;True;True;True;False;True;True;True	192;3754;5911;6447;8965;9752;12925;16908	5807;5808;5809;5810;5811;5812;5813;5814;5815;5816;5817;5818;116801;116802;116803;116804;116805;116806;116807;116808;116809;116810;116811;116812;116813;116814;116815;116816;116817;116818;116819;175768;175769;175770;175771;175772;175773;175774;175775;175776;175777;175778;175779;175780;175781;175782;175783;189204;189205;189206;189207;258740;258741;258742;258743;258744;258745;258746;258747;258748;258…	9017;9018;9019;9020;9021;9022;9023;9024;9025;9026;9027;9028;186713;186714;186715;186716;186717;186718;186719;186720;186721;186722;186723;186724;186725;186726;186727;186728;186729;186730;186731;186732;281222;281223;281224;281225;281226;281227;281228;281229;281230;281231;281232;281233;281234;281235;281236;281237;302253;302254;302255;302256;411641;411642;411643;411644;411645;411646;411647;411648;411…	9018;186725;281225;302255;411673;443948;579250;742066			24.8	20.9	20.9	46.839	411	411	0	8.7201	65	0	31114000	18267000	0	0	0	0	0
Q9CQC6	Bzw1	Basic leucine zipper and W2 domain-containing protein 1	Q9CQC6	2	2	2	sp|Q9CQC6|BZW1_MOUSE Basic leucine zipper and W2 domain-containing protein 1 OS=Mus musculus OX=10090 GN=Bzw1 PE=1 SV=1	1	2	2	2	6868;14403	True;True	7189;15041	208558;208559;208560;208561;208562;208563;208564;208565;208566;208567;208568;208569;208570;208571;208572;208573;208574;208575;208576;208577;208578;208579;208580;208581;208582;208583;208584;208585;208586;208587;208588;208589;208590;208591;208592;208593;427530;427531;427532;427533;427534;427535;427536;427537;427538;427539;427540;427541;427542	332613;332614;332615;332616;332617;332618;332619;332620;332621;332622;332623;332624;332625;332626;332627;332628;332629;332630;332631;332632;332633;332634;332635;332636;332637;332638;332639;332640;332641;332642;332643;332644;332645;332646;332647;332648;332649;332650;332651;332652;332653;332654;332655;332656;332657;332658;332659;332660;668826;668827;668828;668829;668830;668831;668832;668833;668834;…	332657;668826			8.4	8.4	8.4	48.043	419	419	0	17.815	59	0	30729000	18391000	0	0	0	0	0
P97370	Atp1b3	Sodium/potassium-transporting ATPase subunit beta-3	P97370	4	4	4	sp|P97370|AT1B3_MOUSE Sodium/potassium-transporting ATPase subunit beta-3 OS=Mus musculus OX=10090 GN=Atp1b3 PE=1 SV=1	1	4	4	4	353;6579;10804;18150	True;True;True;True	372;6885;11309;19063	12702;12703;12704;12705;12706;12707;12708;200144;200145;200146;200147;200148;200149;200150;200151;200152;200153;200154;200155;200156;200157;200158;200159;200160;200161;200162;200163;200164;200165;200166;200167;200168;200169;200170;200171;200172;200173;200174;200175;200176;200177;325154;325155;325156;325157;325158;325159;325160;325161;325162;325163;325164;325165;325166;325167;325168;325169;325170;…	19998;19999;20000;20001;20002;20003;20004;319862;319863;319864;319865;319866;319867;319868;319869;319870;319871;319872;319873;319874;319875;319876;319877;319878;319879;319880;319881;319882;319883;319884;319885;319886;319887;319888;319889;319890;319891;319892;319893;319894;319895;319896;513977;513978;513979;513980;513981;513982;513983;513984;513985;513986;513987;513988;513989;513990;513991;513992;…	20004;319869;513978;829012			22.3	22.3	22.3	31.775	278	278	0	11.029	109	14156000	19545000	15204000	0	0	0	0	0
Q9CXT8	Pmpcb	Mitochondrial-processing peptidase subunit beta	Q9CXT8	7	7	7	sp|Q9CXT8|MPPB_MOUSE Mitochondrial-processing peptidase subunit beta OS=Mus musculus OX=10090 GN=Pmpcb PE=1 SV=1	1	7	7	7	7102;10342;13096;14581;19279;21187;21481	True;True;True;True;True;True;True	7435;10831;13685;15233;20224;22225;22531	215516;215517;215518;215519;215520;215521;215522;215523;215524;215525;310972;310973;388402;388403;388404;388405;388406;388407;388408;388409;388410;388411;388412;388413;388414;388415;388416;388417;388418;388419;388420;388421;433115;433116;556457;556458;556459;556460;556461;556462;556463;556464;556465;613323;613324;613325;613326;613327;613328;622369;622370;622371;622372	343475;343476;343477;343478;343479;343480;343481;343482;343483;343484;489826;489827;604926;604927;604928;604929;604930;604931;604932;604933;604934;604935;604936;604937;604938;604939;604940;604941;604942;604943;604944;604945;604946;679682;679683;862091;862092;862093;862094;862095;862096;862097;862098;862099;954828;954829;954830;954831;954832;954833;970706;970707;970708;970709	343480;489827;604936;679682;862096;954832;970709			17.6	17.6	17.6	54.614	489	489	0	16.864	54	0	0	0	48816000	0	0	0	0
P61166	Tmem258	Transmembrane protein 258	P61166	1	1	1	sp|P61166|TM258_MOUSE Transmembrane protein 258 OS=Mus musculus OX=10090 GN=Tmem258 PE=1 SV=1	1	1	1	1	15840	TRUE	16557;16558	466214;466215;466216;466217;466218;466219;466220;466221;466222;466223;466224;466225;466226;466227;466228;466229;466230;466231;466232;466233;466234;466235;466236;466237;466238;466239;466240;466241;466242;466243;466244;466245;466246;466247;466248;466249;466250;466251;466252;466253;466254;466255;466256;466257;466258;466259;466260;466261;466262;466263;466264;466265;466266;466267;466268;466269;466270;…	728548;728549;728550;728551;728552;728553;728554;728555;728556;728557;728558;728559;728560;728561;728562;728563;728564;728565;728566;728567;728568;728569;728570;728571;728572;728573;728574;728575;728576;728577;728578;728579;728580;728581;728582;728583;728584;728585;728586;728587;728588;728589;728590;728591;728592;728593;728594;728595;728596;728597;728598;728599;728600;728601;728602;728603;728604;…	728579			10.1	10.1	10.1	9.0788	79	79	0.0013286	3.0471	71	0	48535000	0	0	0	0	0	0
Q60648	Gm2a	Ganglioside GM2 activator	Q60648	5	5	5	sp|Q60648|SAP3_MOUSE Ganglioside GM2 activator OS=Mus musculus OX=10090 GN=Gm2a PE=1 SV=2	1	5	5	5	6432;11466;19858;21745;22501	True;True;True;True;True	6733;12009;20834;22811;23597	196470;196471;196472;196473;196474;196475;196476;196477;196478;196479;196480;196481;196482;196483;196484;196485;196486;196487;196488;347367;573629;573630;573631;629723;629724;629725;629726;629727;629728;629729;653163;653164;653165;653166;653167;653168;653169;653170;653171;653172;653173;653174	314097;314098;314099;314100;314101;314102;314103;314104;314105;314106;314107;314108;314109;314110;314111;314112;314113;314114;314115;548573;890137;890138;890139;890140;981700;981701;981702;981703;981704;981705;981706;1020601;1020602;1020603;1020604;1020605;1020606;1020607;1020608;1020609;1020610;1020611;1020612	314115;548573;890139;981703;1020607			30.1	30.1	30.1	20.824	193	193	0.0013072	2.7696	43	0	48432000	0	0	0	0	0	0
Q8CIN4	Pak2	Serine/threonine-protein kinase PAK 2;PAK-2p27;PAK-2p34	Q8CIN4	4	4	4	sp|Q8CIN4|PAK2_MOUSE Serine/threonine-protein kinase PAK 2 OS=Mus musculus OX=10090 GN=Pak2 PE=1 SV=1	1	4	4	4	10888;19091;20472;24910	True;True;True;True	11396;20028;21474;26123	327638;327639;327640;552224;552225;552226;552227;552228;552229;552230;552231;552232;552233;552234;552235;552236;552237;552238;552239;552240;552241;552242;552243;552244;552245;552246;552247;552248;552249;552250;552251;552252;552253;552254;552255;552256;552257;552258;552259;552260;552261;552262;552263;552264;552265;552266;552267;552268;552269;552270;552271;552272;552273;552274;589577;589578;589579;…	517610;517611;517612;856507;856508;856509;856510;856511;856512;856513;856514;856515;856516;856517;856518;856519;856520;856521;856522;856523;856524;856525;856526;856527;856528;856529;856530;856531;856532;856533;856534;856535;856536;856537;856538;856539;856540;856541;856542;856543;856544;856545;856546;856547;856548;856549;856550;856551;856552;856553;856554;856555;856556;856557;856558;856559;856560;…	517610;856555;913445;1142145			13	13	13	57.93	524	524	0	76.582	70	0	26184000	22187000	0	0	0	0	0
P83870	Phf5a	PHD finger-like domain-containing protein 5A	P83870	3	3	3	sp|P83870|PHF5A_MOUSE PHD finger-like domain-containing protein 5A OS=Mus musculus OX=10090 GN=Phf5a PE=1 SV=1	1	3	3	3	2900;9771;10299	True;True;True	3047;10226;10786	94357;94358;94359;94360;94361;94362;94363;94364;94365;94366;94367;94368;94369;94370;94371;94372;94373;94374;94375;94376;94377;94378;94379;94380;94381;94382;94383;94384;293337;293338;293339;293340;293341;309646;309647;309648;309649;309650;309651;309652;309653;309654;309655;309656;309657;309658;309659;309660;309661;309662;309663;309664;309665;309666;309667;309668;309669;309670;309671;309672;309673;…	148658;148659;148660;148661;148662;148663;148664;148665;148666;148667;148668;148669;148670;148671;148672;148673;148674;148675;148676;148677;148678;148679;148680;148681;148682;148683;148684;148685;148686;148687;148688;463795;463796;463797;463798;463799;487982;487983;487984;487985;487986;487987;487988;487989;487990;487991;487992;487993;487994;487995;487996;487997;487998;487999;488000;488001;488002;…	148674;463795;488005			34.5	34.5	34.5	12.405	110	110	0	209.04	71	15009000	0	13343000	19192000	0	0	0	0
Q8BL66	Eea1	Early endosome antigen 1	Q8BL66	19	19	19	sp|Q8BL66|EEA1_MOUSE Early endosome antigen 1 OS=Mus musculus OX=10090 GN=Eea1 PE=1 SV=2	1	19	19	19	224;3124;3230;3756;3775;4778;5833;6105;8981;9883;11380;12350;14847;14947;15203;17634;23272;23865;24172	True;True;True;True;True;True;True;True;True;True;True;True;True;True;True;True;True;True;True	241;3286;3396;3949;3969;5023;6112;6400;9398;10345;11918;12921;15509;15610;15873;18531;24408;25034;25354	7540;7541;7542;101133;103721;122922;122923;122924;122925;122926;122927;122928;122929;122930;123581;123582;123583;152652;152653;152654;152655;152656;181218;181219;181220;181221;181222;181223;181224;181225;181226;181227;181228;181229;181230;181231;181232;181233;181234;181235;181236;181237;181238;181239;181240;181241;181242;181243;181244;181245;188094;188095;188096;188097;188098;270300;296098;343971…	11408;11409;11410;159562;163009;197008;197009;197010;197011;197012;197013;197014;197015;197016;197017;198223;198224;198225;245285;245286;245287;245288;245289;289662;289663;289664;289665;289666;289667;289668;289669;289670;289671;289672;289673;289674;289675;289676;289677;289678;289679;289680;289681;289682;289683;289684;289685;289686;289687;289688;289689;289690;289691;300477;300478;300479;300480;300…	11410;159562;163009;197013;198225;245289;289690;300477;430498;467344;543835;578904;689791;693471;702779;808886;1059501;1088549;1106042			16.8	16.8	16.8	160.91	1411	1411	0	267.1	120	0	21039000	0	26209000	0	0	0	0
Q8R1V4	Tmed4	Transmembrane emp24 domain-containing protein 4	Q8R1V4	3	2	2	sp|Q8R1V4|TMED4_MOUSE Transmembrane emp24 domain-containing protein 4 OS=Mus musculus OX=10090 GN=Tmed4 PE=1 SV=1	1	3	2	2	2684;3711;18027	False;True;True	2822;3902;18934	88573;88574;88575;88576;88577;88578;88579;88580;88581;88582;88583;88584;88585;88586;88587;88588;88589;88590;88591;88592;88593;88594;88595;88596;88597;88598;88599;88600;88601;88602;88603;88604;88605;88606;88607;88608;88609;88610;88611;88612;121271;121272;121273;121274;121275;121276;121277;121278;121279;121280;121281;121282;121283;121284;121285;121286;121287;121288;121289;121290;121291;121292;12129…	140259;140260;140261;140262;140263;140264;140265;140266;140267;140268;140269;140270;140271;140272;140273;140274;140275;140276;140277;140278;140279;140280;140281;140282;140283;140284;140285;140286;140287;140288;140289;140290;140291;140292;140293;140294;140295;140296;140297;140298;140299;140300;140301;140302;140303;140304;140305;140306;140307;140308;140309;140310;140311;140312;194342;194343;194344;…	140263;194363;825751			16.3	8.8	8.8	26.022	227	227	0	6.0619	68	0	0	46264000	0	0	0	0	0
Q9QZS3	Numb	Protein numb homolog	Q9QZS3	3	3	3	sp|Q9QZS3|NUMB_MOUSE Protein numb homolog OS=Mus musculus OX=10090 GN=Numb PE=1 SV=1	1	3	3	3	11256;18570;24868	True;True;True	11790;19492;26078	340299;340300;340301;340302;340303;340304;340305;340306;539826;539827;539828;539829;539830;539831;539832;539833;539834;539835;539836;539837;539838;539839;726362;726363;726364;726365;726366;726367;726368;726369;726370;726371;726372;726373;726374;726375;726376;726377;726378;726379;726380;726381;726382;726383;726384;726385;726386;726387;726388;726389;726390;726391;726392;726393;726394;726395;726396;…	538373;538374;538375;538376;538377;538378;538379;538380;840095;840096;840097;840098;840099;840100;840101;840102;840103;840104;840105;840106;840107;840108;1140362;1140363;1140364;1140365;1140366;1140367;1140368;1140369;1140370;1140371;1140372;1140373;1140374;1140375;1140376;1140377;1140378;1140379;1140380;1140381;1140382;1140383;1140384;1140385;1140386;1140387;1140388;1140389;1140390;1140391;11403…	538378;840105;1140393			4.7	4.7	4.7	70.812	653	653	0.00092166	3.5446	56	13487000	14498000	18103000	0	0	0	0	0
Q921H9	Coa7	Cytochrome c oxidase assembly factor 7	Q921H9	4	4	4	sp|Q921H9|COA7_MOUSE Cytochrome c oxidase assembly factor 7 OS=Mus musculus OX=10090 GN=Coa7 PE=1 SV=1	1	4	4	4	323;906;13577;15300	True;True;True;True	341;958;14177;15974	11880;11881;11882;11883;31263;31264;31265;31266;31267;31268;31269;31270;31271;31272;31273;31274;31275;31276;31277;31278;31279;31280;31281;31282;31283;31284;31285;31286;31287;31288;31289;31290;31291;31292;31293;31294;31295;31296;31297;31298;31299;31300;31301;31302;31303;401760;451545;451546;451547;451548;451549;451550;451551;451552;451553;451554;451555;451556;451557;451558;451559;451560;451561;451…	18710;18711;18712;18713;51020;51021;51022;51023;51024;51025;51026;51027;51028;51029;51030;51031;51032;51033;51034;51035;51036;51037;51038;51039;51040;51041;51042;51043;51044;51045;51046;51047;51048;51049;51050;51051;51052;51053;51054;51055;51056;51057;51058;51059;51060;51061;51062;51063;51064;51065;51066;51067;51068;51069;51070;51071;51072;625951;706579;706580;706581;706582;706583;706584;706585;7…	18711;51038;625951;706581			20.3	20.3	20.3	25.617	231	231	0.00046992	3.9257	88	0	0	23317000	22713000	0	0	0	0
Q9Z0J0	Npc2	Epididymal secretory protein E1	Q9Z0J0	4	4	4	sp|Q9Z0J0|NPC2_MOUSE NPC intracellular cholesterol transporter 2 OS=Mus musculus OX=10090 GN=Npc2 PE=1 SV=1	1	4	4	4	6546;17099;19402;23507	True;True;True;True	6852;17968;20359;24663	199025;199026;199027;199028;199029;199030;199031;199032;199033;199034;199035;199036;199037;199038;199039;199040;199041;199042;199043;199044;199045;199046;199047;199048;199049;199050;199051;199052;199053;199054;199055;502327;502328;502329;502330;502331;502332;502333;502334;502335;560804;560805;560806;560807;560808;685539;685540;685541;685542;685543;685544;685545;685546;685547	317490;317491;317492;317493;317494;317495;317496;317497;317498;317499;317500;317501;317502;317503;317504;317505;317506;317507;317508;317509;317510;317511;317512;317513;317514;317515;317516;317517;317518;317519;317520;783399;783400;783401;783402;783403;783404;783405;783406;783407;783408;869174;869175;869176;869177;869178;1072900;1072901;1072902;1072903;1072904;1072905;1072906;1072907;1072908;10729…	317510;783404;869177;1072903			34.2	34.2	34.2	16.442	149	149	0	112.15	53	0	0	44739000	0	0	0	0	0
P61164	Actr1a	Alpha-centractin	P61164	6	6	2	sp|P61164|ACTZ_MOUSE Alpha-centractin OS=Mus musculus OX=10090 GN=Actr1a PE=1 SV=1	1	6	6	2	842;1917;11858;15880;21320;24484	True;True;True;True;True;True	891;2025;12417;16601;22359;25678	29276;29277;29278;29279;29280;29281;29282;29283;29284;29285;29286;29287;29288;29289;29290;29291;29292;29293;29294;29295;29296;29297;29298;29299;29300;29301;29302;29303;29304;29305;29306;29307;29308;29309;29310;66110;66111;66112;66113;66114;66115;66116;66117;66118;66119;66120;357607;357608;466983;617181;617182;617183;617184;617185;617186;617187;617188;617189;617190;617191;617192;617193;617194;6171…	47922;47923;47924;47925;47926;47927;47928;47929;47930;47931;47932;47933;47934;47935;47936;47937;47938;47939;47940;47941;47942;47943;47944;47945;47946;47947;47948;47949;47950;47951;47952;47953;47954;47955;47956;47957;107038;107039;107040;107041;107042;107043;107044;107045;107046;107047;107048;107049;107050;563511;563512;729486;961648;961649;961650;961651;961652;961653;961654;961655;961656;961657;9…	47925;107038;563511;729486;961679;1121661			22.3	22.3	10.4	42.613	376	376	0	7.9315	139	0	0	0	44635000	0	0	0	0
Q8VH51	Rbm39	RNA-binding protein 39	Q8VH51	6	6	6	sp|Q8VH51|RBM39_MOUSE RNA-binding protein 39 OS=Mus musculus OX=10090 GN=Rbm39 PE=1 SV=2	1	6	6	6	384;2833;8453;15646;17251;20776	True;True;True;True;True;True	406;2978;8844;16331;18127;21795	13801;13802;92949;92950;92951;254862;461599;505927;505928;505929;505930;505931;505932;505933;505934;505935;505936;505937;505938;505939;505940;505941;505942;505943;505944;505945;505946;505947;505948;505949;505950;505951;505952;505953;505954;505955;505956;505957;599793;599794;599795;599796;599797;599798;599799;599800;599801;599802;599803;599804;599805;599806;599807;599808;599809	22016;22017;146779;146780;146781;405104;722083;788506;788507;788508;788509;788510;788511;788512;788513;788514;788515;788516;788517;788518;788519;788520;788521;788522;788523;788524;788525;788526;788527;788528;788529;788530;788531;788532;788533;788534;788535;788536;932766;932767;932768;932769;932770;932771;932772;932773;932774;932775;932776;932777;932778;932779;932780;932781;932782;932783	22017;146780;405104;722083;788515;932772	651	1	13	13	13	59.406	530	530	0	80.685	56	0	25237000	10056000	9125500	0	0	0	0
P05366	Saa1	Serum amyloid A-1 protein	P05366	3	3	2	sp|P05366|SAA1_MOUSE Serum amyloid A-1 protein OS=Mus musculus OX=10090 GN=Saa1 PE=1 SV=2	1	3	3	2	4672;8385;8926	True;True;True	4911;8776;9340	149649;149650;252987;252988;252989;268738	240926;240927;402572;402573;402574;428031	240927;402573;428031			32.8	32.8	18	13.77	122	122	0.0013538	3.298	6	0	44331000	0	0	0	0	0	0
O08966	Slc22a1	Solute carrier family 22 member 1	O08966	4	4	4	sp|O08966|S22A1_MOUSE Solute carrier family 22 member 1 OS=Mus musculus OX=10090 GN=Slc22a1 PE=1 SV=2	1	4	4	4	9323;11206;16140;20052	True;True;True;True	9754;11731;16920;21039	279276;279277;279278;279279;279280;279281;279282;279283;279284;279285;279286;279287;279288;279289;279290;279291;338942;338943;338944;338945;338946;475465;475466;475467;475468;475469;475470;475471;475472;578103;578104;578105;578106;578107;578108;578109;578110;578111;578112;578113	443979;443980;443981;443982;443983;443984;443985;443986;443987;443988;443989;443990;443991;443992;443993;443994;443995;443996;443997;535929;535930;535931;535932;535933;742377;742378;742379;742380;742381;742382;742383;742384;896181;896182;896183;896184;896185;896186;896187;896188;896189;896190;896191;896192	443983;535932;742382;896189			7.9	7.9	7.9	61.52	556	556	0	6.4468	38	0	43693000	0	0	0	0	0	0
P29351	Ptpn6	Tyrosine-protein phosphatase non-receptor type 6	P29351	7	7	7	sp|P29351|PTN6_MOUSE Tyrosine-protein phosphatase non-receptor type 6 OS=Mus musculus OX=10090 GN=Ptpn6 PE=1 SV=2	1	7	7	7	848;4260;9010;11451;21374;24120;25002	True;True;True;True;True;True;True	897;4481;9427;11994;22415;25301;26221	29336;29337;29338;29339;29340;29341;29342;29343;29344;29345;29346;29347;29348;29349;29350;29351;29352;29353;29354;29355;29356;29357;29358;29359;29360;29361;137042;137043;137044;137045;137046;137047;137048;137049;137050;137051;137052;137053;137054;137055;137056;137057;137058;137059;137060;137061;270801;270802;270803;346884;619163;619164;619165;619166;619167;619168;619169;619170;619171;619172;61917…	47989;47990;47991;47992;47993;47994;47995;47996;47997;47998;47999;48000;48001;48002;48003;48004;48005;48006;48007;48008;48009;48010;48011;48012;48013;48014;48015;48016;48017;48018;48019;48020;220380;220381;220382;220383;220384;220385;220386;220387;220388;220389;220390;220391;220392;220393;220394;220395;220396;220397;220398;220399;220400;220401;220402;220403;431168;431169;431170;547887;965456;9654…	48004;220387;431170;547887;965466;1103788;1146459			16.1	16.1	16.1	67.558	595	595	0	9.0613	74	0	26489000	0	15832000	0	0	0	0
P97493	Txn2	Thioredoxin, mitochondrial	P97493	3	3	3	sp|P97493|THIOM_MOUSE Thioredoxin, mitochondrial OS=Mus musculus OX=10090 GN=Txn2 PE=1 SV=1	1	3	3	3	3164;3165;22358	True;True;True	3326;3327;23448	102009;102010;102011;102012;102013;102014;102015;102016;102017;102018;102019;102020;102021;102022;102023;102024;102025;102026;102027;102028;102029;102030;102031;102032;102033;102034;102035;102036;102037;102038;102039;102040;102041;102042;102043;102044;102045;102046;102047;102048;102049;102050;102051;102052;102053;102054;102055;102056;102057;102058;102059;102060;102061;102062;649803;649804	160594;160595;160596;160597;160598;160599;160600;160601;160602;160603;160604;160605;160606;160607;160608;160609;160610;160611;160612;160613;160614;160615;160616;160617;160618;160619;160620;160621;160622;160623;160624;160625;160626;160627;160628;160629;160630;160631;160632;160633;160634;160635;160636;160637;160638;160639;160640;160641;160642;160643;160644;160645;160646;160647;160648;160649;160650;…	160623;160643;1015667			21.7	21.7	21.7	18.255	166	166	0.0020973	2.3663	62	41845000	0	0	0	0	0	0	0
Q9EPU0	Upf1	Regulator of nonsense transcripts 1	Q9EPU0	15	15	14	sp|Q9EPU0|RENT1_MOUSE Regulator of nonsense transcripts 1 OS=Mus musculus OX=10090 GN=Upf1 PE=1 SV=2	1	15	15	14	901;3238;3444;3626;6290;7366;13991;14181;14429;15479;17373;18664;20819;24558;24725	True;True;True;True;True;True;True;True;True;True;True;True;True;True;True	953;3405;3618;3813;6588;7710;14617;14811;15078;16161;18256;19586;21840;25755;25932	31138;103879;103880;103881;103882;103883;103884;112106;112107;112108;112109;119127;119128;119129;119130;119131;119132;119133;119134;119135;119136;119137;119138;192207;223759;223760;223761;416031;416032;416033;416034;416035;421778;428550;428551;428552;428553;428554;428555;428556;428557;457229;457230;457231;509068;542122;600928;600929;600930;600931;716668;716669;716670;716671;716672;716673;716674;7…	50816;163233;163234;163235;163236;163237;163238;177933;177934;177935;177936;190865;190866;190867;190868;190869;190870;190871;190872;190873;190874;190875;190876;190877;190878;306482;357842;357843;357844;649310;649311;649312;649313;649314;657818;670620;670621;670622;670623;670624;670625;670626;670627;670628;715418;715419;715420;793118;842997;934431;934432;934433;934434;1123974;1123975;1123976;11239…	50816;163235;177934;190870;306482;357843;649314;657818;670627;715418;793118;842997;934432;1123988;1135337			15.1	15.1	14.4	123.97	1124	1124	0	84.589	104	22658000	18922000	0	0	0	0	0	0
Q9JJI8	Rpl38	60S ribosomal protein L38	Q9JJI8	6	6	6	sp|Q9JJI8|RL38_MOUSE 60S ribosomal protein L38 OS=Mus musculus OX=10090 GN=Rpl38 PE=1 SV=3	1	6	6	6	3313;10454;12242;14041;18248;24931	True;True;True;True;True;True	3483;10945;12808;14669;19162;26144	107103;107104;107105;107106;107107;107108;107109;107110;107111;107112;107113;107114;107115;107116;107117;107118;107119;107120;107121;107122;313654;313655;313656;313657;313658;313659;313660;313661;313662;313663;313664;313665;313666;313667;313668;313669;313670;313671;313672;313673;313674;313675;313676;313677;367034;417431;417432;417433;417434;417435;532461;532462;532463;532464;532465;532466;532467;…	169194;169195;169196;169197;169198;169199;169200;169201;169202;169203;169204;169205;169206;169207;169208;169209;169210;169211;169212;169213;493596;493597;493598;493599;493600;493601;493602;493603;493604;493605;493606;493607;493608;493609;493610;493611;493612;493613;493614;493615;493616;493617;493618;493619;493620;575724;651162;651163;651164;651165;651166;830892;830893;830894;830895;830896;830897;…	169199;493618;575724;651162;830905;1142572			50	50	50	8.2038	70	70	0.0024876	2.2716	63	0	0	41082000	0	0	0	0	0
P39061	Col18a1	Collagen alpha-1(XVIII) chain;Endostatin	P39061	5	5	5	sp|P39061|COIA1_MOUSE Collagen alpha-1(XVIII) chain OS=Mus musculus OX=10090 GN=Col18a1 PE=1 SV=4	1	5	5	5	7807;11123;14729;20908;23742	True;True;True;True;True	8174;11640;15389;21931;24906	236881;236882;236883;236884;236885;236886;236887;236888;236889;236890;236891;236892;336264;336265;336266;336267;336268;336269;336270;336271;336272;336273;336274;336275;336276;336277;336278;336279;336280;336281;336282;336283;336284;336285;336286;336287;336288;336289;336290;336291;336292;336293;336294;336295;336296;336297;336298;336299;336300;336301;336302;336303;437031;437032;437033;437034;437035;…	377736;377737;377738;377739;377740;377741;377742;377743;377744;377745;377746;377747;531541;531542;531543;531544;531545;531546;531547;531548;531549;531550;531551;531552;531553;531554;531555;531556;531557;531558;531559;531560;531561;531562;531563;531564;531565;531566;531567;531568;531569;531570;531571;531572;531573;531574;531575;531576;531577;531578;531579;531580;531581;686260;686261;686262;686263;…	377742;531575;686264;937101;1083063			3.5	3.5	3.5	182.17	1774	1774	0	6.0066	67	0	40454000	0	0	0	0	0	0
Q9CR61	Ndufb7	NADH dehydrogenase [ubiquinone] 1 beta subcomplex subunit 7	Q9CR61	5	5	5	sp|Q9CR61|NDUB7_MOUSE NADH dehydrogenase [ubiquinone] 1 beta subcomplex subunit 7 OS=Mus musculus OX=10090 GN=Ndufb7 PE=1 SV=3	1	5	5	5	4536;22214;24926;24927;24928	True;True;True;True;True	4767;23303;26139;26140;26141	145413;145414;145415;145416;145417;145418;145419;145420;145421;145422;145423;145424;145425;145426;145427;145428;145429;145430;145431;145432;145433;145434;145435;145436;145437;145438;145439;145440;145441;145442;145443;145444;145445;145446;145447;145448;145449;145450;145451;145452;145453;145454;145455;145456;145457;145458;145459;145460;145461;644627;644628;644629;644630;644631;644632;644633;644634;…	234410;234411;234412;234413;234414;234415;234416;234417;234418;234419;234420;234421;234422;234423;234424;234425;234426;234427;234428;234429;234430;234431;234432;234433;234434;234435;234436;234437;234438;234439;234440;234441;234442;234443;234444;234445;234446;234447;234448;234449;234450;234451;234452;234453;234454;234455;234456;234457;234458;234459;1008089;1008090;1008091;1008092;1008093;1008094;1…	234446;1008096;1142556;1142561;1142564			38	38	38	16.331	137	137	0	6.9595	72	0	0	0	39554000	0	0	0	0
Q99J77	Nans		Q99J77	5	5	5	sp|Q99J77|SIAS_MOUSE Sialic acid synthase OS=Mus musculus OX=10090 GN=Nans PE=1 SV=1	1	5	5	5	9112;9834;17510;18037;22773	True;True;True;True;True	9534;10293;18396;18944;23885	273571;295046;295047;295048;295049;513810;513811;513812;513813;513814;513815;513816;513817;513818;513819;513820;513821;513822;513823;513824;513825;528452;528453;528454;528455;528456;528457;528458;528459;528460;528461;528462;528463;528464;528465;528466;528467;528468;528469;662128;662129;662130;662131;662132;662133;662134;662135;662136;662137;662138;662139;662140;662141;662142;662143;662144;662145;…	435601;466054;466055;466056;466057;801076;801077;801078;801079;801080;801081;801082;801083;801084;801085;801086;801087;801088;801089;801090;801091;801092;825932;825933;825934;825935;825936;825937;825938;825939;825940;825941;825942;825943;825944;825945;825946;825947;825948;825949;1033984;1033985;1033986;1033987;1033988;1033989;1033990;1033991;1033992;1033993;1033994;1033995;1033996;1033997;1033998…	435601;466054;801079;825933;1033988			17.8	17.8	17.8	40.024	359	359	0	12.48	81	0	39224000	0	0	0	0	0	0
Q8BYU6	Tor1aip2	Torsin-1A-interacting protein 2	Q8BYU6	3	3	3	sp|Q8BYU6|TOIP2_MOUSE Torsin-1A-interacting protein 2 OS=Mus musculus OX=10090 GN=Tor1aip2 PE=1 SV=1	1	3	3	3	376;11556;23795	True;True;True	397;12105;24961	13469;13470;13471;349540;349541;349542;349543;349544;349545;349546;349547;349548;349549;349550;349551;349552;349553;349554;349555;349556;349557;349558;349559;349560;349561;349562;349563;349564;349565;349566;349567;349568;349569;349570;349571;349572;349573;693750;693751;693752;693753;693754;693755;693756;693757;693758;693759;693760;693761;693762	21384;21385;21386;551407;551408;551409;551410;551411;551412;551413;551414;551415;551416;551417;551418;551419;551420;551421;551422;551423;551424;551425;551426;551427;551428;551429;551430;551431;551432;551433;551434;551435;551436;551437;551438;551439;551440;551441;1085423;1085424;1085425;1085426;1085427;1085428;1085429;1085430;1085431;1085432;1085433;1085434;1085435;1085436	21386;551439;1085426			8.4	8.4	8.4	54.495	502	502	0	5.4721	51	20867000	0	17953000	0	0	0	0	0
Q61206	Pafah1b2	Platelet-activating factor acetylhydrolase IB subunit beta	Q61206	3	3	3	sp|Q61206|PA1B2_MOUSE Platelet-activating factor acetylhydrolase IB subunit beta OS=Mus musculus OX=10090 GN=Pafah1b2 PE=1 SV=2	1	3	3	3	10916;14016;20098	True;True;True	11425;14642;21087	328643;328644;328645;328646;328647;328648;328649;328650;328651;328652;328653;328654;328655;328656;328657;328658;328659;328660;328661;328662;328663;328664;328665;328666;328667;328668;328669;328670;328671;328672;328673;328674;328675;328676;328677;328678;328679;328680;328681;328682;328683;328684;328685;328686;328687;328688;328689;328690;328691;328692;328693;328694;328695;328696;328697;328698;328699;…	519354;519355;519356;519357;519358;519359;519360;519361;519362;519363;519364;519365;519366;519367;519368;519369;519370;519371;519372;519373;519374;519375;519376;519377;519378;519379;519380;519381;519382;519383;519384;519385;519386;519387;519388;519389;519390;519391;519392;519393;519394;519395;519396;519397;519398;519399;519400;519401;519402;519403;519404;519405;519406;519407;519408;519409;519410;…	519463;650209;898852			18.8	18.8	18.8	25.581	229	229	0	32.492	131	9780900	0	14307000	14172000	0	0	0	0
Q9D5T0	Atad1	ATPase family AAA domain-containing protein 1	Q9D5T0	4	4	4	sp|Q9D5T0|ATAD1_MOUSE ATPase family AAA domain-containing protein 1 OS=Mus musculus OX=10090 GN=Atad1 PE=1 SV=1	1	4	4	4	2937;7106;9394;10092	True;True;True;True	3084;7439;9830;10567	95173;95174;95175;95176;95177;95178;95179;95180;215632;215633;215634;215635;215636;215637;215638;215639;215640;215641;215642;215643;215644;215645;215646;215647;215648;215649;215650;281939;281940;281941;281942;281943;281944;281945;281946;281947;281948;281949;281950;301920;301921	149739;149740;149741;149742;149743;149744;149745;149746;343603;343604;343605;343606;343607;343608;343609;343610;343611;343612;343613;343614;343615;343616;343617;343618;343619;343620;343621;447937;447938;447939;447940;447941;447942;447943;447944;447945;447946;447947;447948;447949;474581;474582	149741;343613;447938;474581			13.6	13.6	13.6	40.744	361	361	0	4.1475	42	0	0	37503000	0	0	0	0	0
Q8R404	Qil1	Protein QIL1	Q8R404	2	2	2	sp|Q8R404|MIC13_MOUSE MICOS complex subunit MIC13 OS=Mus musculus OX=10090 GN=Micos13 PE=1 SV=1	1	2	2	2	4298;5366	True;True	4522;5636	138276;138277;138278;138279;138280;138281;138282;138283;138284;138285;138286;138287;138288;138289;138290;138291;138292;138293;138294;138295;138296;138297;138298;138299;138300;138301;138302;138303;138304;138305;138306;168540;168541;168542;168543;168544;168545;168546;168547	222293;222294;222295;222296;222297;222298;222299;222300;222301;222302;222303;222304;222305;222306;222307;222308;222309;222310;222311;222312;222313;222314;222315;222316;222317;222318;222319;222320;222321;222322;222323;222324;222325;222326;222327;222328;222329;222330;222331;222332;222333;222334;222335;222336;222337;222338;222339;270572;270573;270574;270575;270576;270577;270578;270579	222305;270577			22.7	22.7	22.7	13.373	119	119	0	6.5075	55	0	0	0	37197000	0	0	0	0
P10107	Anxa1	Annexin A1	P10107	5	5	5	sp|P10107|ANXA1_MOUSE Annexin A1 OS=Mus musculus OX=10090 GN=Anxa1 PE=1 SV=2	1	5	5	5	1639;3663;7239;9333;21508	True;True;True;True;True	1738;3850;7575;9764;22560	57270;57271;57272;57273;57274;57275;57276;57277;57278;57279;57280;57281;57282;57283;57284;57285;57286;57287;57288;57289;57290;57291;120075;219809;219810;219811;219812;219813;219814;219815;219816;219817;219818;219819;219820;219821;219822;219823;219824;219825;219826;219827;219828;219829;219830;219831;219832;279446;623243;623244;623245	92470;92471;92472;92473;92474;92475;92476;92477;92478;92479;92480;92481;92482;92483;92484;92485;92486;92487;92488;92489;92490;92491;92492;192301;350976;350977;350978;350979;350980;350981;350982;350983;350984;350985;350986;350987;350988;350989;350990;350991;350992;350993;350994;350995;350996;350997;350998;350999;351000;351001;351002;351003;351004;351005;351006;351007;351008;351009;351010;351011;44…	92488;192301;351006;444169;971891			16.8	16.8	16.8	38.734	346	346	0	34.746	60	0	36049000	0	0	0	0	0	0
O89023	Tpp1	Tripeptidyl-peptidase 1	O89023	6	6	6	sp|O89023|TPP1_MOUSE Tripeptidyl-peptidase 1 OS=Mus musculus OX=10090 GN=Tpp1 PE=1 SV=2	1	6	6	6	7527;8811;11116;13478;17153;23462	True;True;True;True;True;True	7877;9214;11633;14074;18023;24616	227622;227623;227624;227625;227626;227627;227628;227629;227630;264835;336144;336145;336146;336147;336148;336149;398122;398123;398124;398125;398126;398127;398128;398129;398130;398131;398132;398133;398134;398135;398136;398137;398138;398139;398140;398141;398142;398143;398144;398145;398146;398147;398148;398149;398150;398151;398152;398153;398154;398155;398156;398157;398158;398159;398160;398161;398162;…	363224;363225;363226;363227;363228;363229;363230;363231;363232;363233;363234;363235;363236;420665;531328;531329;531330;531331;531332;531333;620139;620140;620141;620142;620143;620144;620145;620146;620147;620148;620149;620150;620151;620152;620153;620154;620155;620156;620157;620158;620159;620160;620161;620162;620163;620164;620165;620166;620167;620168;620169;620170;620171;620172;620173;620174;620175;…	363235;420665;531330;620162;785063;1071854			20.3	20.3	20.3	61.341	562	562	0	25.591	109	0	0	36016000	0	0	0	0	0
Q9JK42	Pdk2	[Pyruvate dehydrogenase (acetyl-transferring)] kinase isozyme 2, mitochondrial	Q9JK42	3	3	3	sp|Q9JK42|PDK2_MOUSE [Pyruvate dehydrogenase (acetyl-transferring)] kinase isozyme 2, mitochondrial OS=Mus musculus OX=10090 GN=Pdk2 PE=1 SV=2	1	3	3	3	9797;17759;21388	True;True;True	10253;18660;22431	294176;520630;520631;520632;520633;520634;520635;520636;520637;520638;520639;520640;520641;520642;520643;619677;619678;619679;619680;619681;619682;619683;619684;619685;619686	465034;812789;812790;812791;812792;812793;812794;812795;812796;812797;812798;812799;812800;812801;812802;812803;966529;966530;966531;966532;966533;966534;966535;966536;966537;966538;966539	465034;812800;966530			10.3	10.3	10.3	46.04	407	407	0.0013351	3.1282	27	0	35426000	0	0	0	0	0	0
O55142	Rpl35a	60S ribosomal protein L35a	O55142	3	3	3	sp|O55142|RL35A_MOUSE 60S ribosomal protein L35a OS=Mus musculus OX=10090 GN=Rpl35a PE=1 SV=2	1	3	3	3	3237;23368;23369	True;True;True	3404;24515;24516	103856;103857;103858;103859;103860;103861;103862;103863;103864;103865;103866;103867;103868;103869;103870;103871;103872;103873;103874;103875;103876;103877;103878;681120;681121	163210;163211;163212;163213;163214;163215;163216;163217;163218;163219;163220;163221;163222;163223;163224;163225;163226;163227;163228;163229;163230;163231;163232;1065560;1065561	163214;1065560;1065561			15.5	15.5	15.5	12.554	110	110	0.0017072	2.5732	25	0	0	35296000	0	0	0	0	0
Q64726	Azgp1	Zinc-alpha-2-glycoprotein	Q64726	4	4	4	sp|Q64726|ZA2G_MOUSE Zinc-alpha-2-glycoprotein OS=Mus musculus OX=10090 GN=Azgp1 PE=1 SV=2	1	4	4	4	609;2749;5510;24476	True;True;True;True	644;2891;5783;25670	20954;20955;20956;20957;20958;20959;90880;90881;90882;90883;90884;90885;90886;90887;90888;90889;90890;90891;90892;90893;90894;90895;90896;90897;90898;90899;90900;90901;90902;90903;90904;90905;90906;90907;90908;172615;172616;172617;172618;172619;172620;172621;172622;172623;172624;172625;172626;172627;172628;172629;172630;172631;172632;172633;172634;172635;172636;172637;172638;172639;172640;714977;…	33105;33106;33107;33108;33109;33110;33111;143766;143767;143768;143769;143770;143771;143772;143773;143774;143775;143776;143777;143778;143779;143780;143781;143782;143783;143784;143785;143786;143787;143788;143789;143790;143791;143792;143793;143794;276220;276221;276222;276223;276224;276225;276226;276227;276228;276229;276230;276231;276232;276233;276234;276235;276236;276237;276238;276239;276240;276241;…	33108;143791;276239;1121431			18.6	18.6	18.6	35.332	307	307	0	6.5243	73	0	0	16313000	18508000	0	0	0	0
Q91YW3	Dnajc3	DnaJ homolog subfamily C member 3	Q91YW3	7	7	7	sp|Q91YW3|DNJC3_MOUSE DnaJ homolog subfamily C member 3 OS=Mus musculus OX=10090 GN=Dnajc3 PE=1 SV=1	1	7	7	7	7129;10328;10329;12935;13852;20567;20886	True;True;True;True;True;True;True	7462;10816;10817;13517;14474;21573;21909	216161;216162;310474;310475;310476;310477;310478;310479;310480;310481;310482;310483;310484;310485;310486;310487;310488;310489;383649;383650;383651;383652;383653;383654;383655;383656;383657;383658;383659;383660;383661;383662;383663;383664;411130;411131;411132;411133;411134;411135;411136;411137;411138;592446;592447;592448;592449;592450;592451;592452;592453;592454;592455;592456;592457;592458;592459;…	344222;344223;489061;489062;489063;489064;489065;489066;489067;489068;489069;489070;489071;489072;489073;489074;489075;489076;489077;489078;489079;597649;597650;597651;597652;597653;597654;597655;597656;597657;597658;597659;597660;597661;597662;597663;597664;597665;597666;641940;641941;641942;641943;641944;641945;641946;641947;641948;641949;918722;918723;918724;918725;918726;918727;918728;918729;…	344223;489063;489079;597652;641942;918740;936314			16.3	16.3	16.3	57.463	504	504	0	109.95	92	0	33410000	0	0	0	0	0	0
P07743	Bpifa2	BPI fold-containing family A member 2	P07743	3	3	3	sp|P07743|BPIA2_MOUSE BPI fold-containing family A member 2 OS=Mus musculus OX=10090 GN=Bpifa2 PE=1 SV=1	1	3	3	3	11122;17264;19329	True;True;True	11639;18140;20279	336263;506246;558175	531540;789005;789006;789007;864623	531540;789006;864623			24.3	24.3	24.3	24.753	235	235	0	31.192	5	0	0	0	32403000	0	0	0	0
P28352	Apex1	DNA-(apurinic or apyrimidinic site) lyase;DNA-(apurinic or apyrimidinic site) lyase, mitochondrial	P28352	4	4	4	sp|P28352|APEX1_MOUSE DNA-(apurinic or apyrimidinic site) lyase OS=Mus musculus OX=10090 GN=Apex1 PE=1 SV=2	1	4	4	4	4615;4974;5374;17797	True;True;True;True	4852;5221;5644;18698	147989;147990;147991;147992;147993;147994;147995;147996;147997;147998;147999;148000;148001;148002;148003;148004;148005;148006;148007;148008;148009;148010;148011;148012;148013;148014;148015;148016;148017;148018;148019;148020;148021;148022;148023;148024;148025;148026;148027;148028;148029;148030;157788;168823;168824;168825;168826;168827;521847;521848;521849;521850;521851	238281;238282;238283;238284;238285;238286;238287;238288;238289;238290;238291;238292;238293;238294;238295;238296;238297;238298;238299;238300;238301;238302;238303;238304;238305;238306;238307;238308;238309;238310;238311;238312;238313;238314;238315;238316;238317;238318;238319;238320;238321;238322;238323;238324;238325;238326;238327;238328;238329;238330;252034;271095;271096;271097;271098;271099;271100;…	238295;252034;271099;815177			18.3	18.3	18.3	35.49	317	317	0	149.53	63	0	0	32326000	0	0	0	0	0
P46935	Nedd4	E3 ubiquitin-protein ligase NEDD4	P46935	8	8	8	sp|P46935|NEDD4_MOUSE E3 ubiquitin-protein ligase NEDD4 OS=Mus musculus OX=10090 GN=Nedd4 PE=1 SV=3	1	8	8	8	3108;6282;13031;14829;17916;18743;22854;24267	True;True;True;True;True;True;True;True	3270;6579;13618;15491;18823;19671;23969;25453	100695;100696;100697;100698;191799;191800;191801;386222;386223;386224;386225;386226;439259;439260;439261;439262;439263;439264;439265;439266;439267;439268;439269;439270;439271;439272;439273;439274;439275;439276;439277;439278;439279;439280;439281;439282;439283;439284;439285;439286;439287;439288;439289;439290;439291;439292;439293;439294;439295;439296;439297;525714;525715;525716;525717;525718;525719;…	158877;158878;158879;158880;158881;158882;305404;305405;305406;601425;601426;601427;601428;601429;689172;689173;689174;689175;689176;689177;689178;689179;689180;689181;689182;689183;689184;689185;689186;689187;689188;689189;689190;689191;689192;689193;689194;689195;689196;689197;689198;689199;689200;689201;689202;689203;689204;689205;689206;689207;689208;689209;689210;689211;822300;822301;822302;…	158881;305406;601427;689177;822304;845710;1037484;1110325			13.8	13.8	13.8	102.71	887	887	0	7.0636	66	14914000	0	0	16757000	0	0	0	0
Q9WV98	Timm9	Mitochondrial import inner membrane translocase subunit Tim9	Q9WV98	7	7	7	sp|Q9WV98|TIM9_MOUSE Mitochondrial import inner membrane translocase subunit Tim9 OS=Mus musculus OX=10090 GN=Timm9 PE=1 SV=1	1	7	7	7	221;222;890;6510;7471;15170;15631	True;True;True;True;True;True;True	238;239;942;6816;7817;15838;16315	7477;7478;7479;7480;7481;7482;7483;7484;7485;7486;7487;7488;7489;7490;7491;7492;7493;7494;7495;7496;7497;7498;7499;7500;7501;7502;7503;7504;7505;7506;7507;7508;30823;198376;198377;198378;198379;198380;198381;198382;198383;198384;198385;198386;198387;198388;198389;226254;226255;226256;226257;226258;226259;226260;226261;226262;226263;226264;226265;226266;226267;226268;226269;226270;226271;226272;22…	11343;11344;11345;11346;11347;11348;11349;11350;11351;11352;11353;11354;11355;11356;11357;11358;11359;11360;11361;11362;11363;11364;11365;11366;11367;11368;11369;11370;11371;11372;11373;11374;11375;11376;50333;316693;316694;316695;316696;316697;316698;316699;316700;316701;316702;316703;316704;316705;316706;361398;361399;361400;361401;361402;361403;361404;361405;361406;361407;361408;361409;361410;…	11346;11354;50333;316706;361434;701281;721936			73	73	73	10.344	89	89	0	64.096	127	0	0	0	31562000	0	0	0	0
Q61249	Igbp1	Immunoglobulin-binding protein 1	Q61249	6	6	6	sp|Q61249|IGBP1_MOUSE Immunoglobulin-binding protein 1 OS=Mus musculus OX=10090 GN=Igbp1 PE=1 SV=1	1	6	6	6	121;235;14136;16592;18860;24893	True;True;True;True;True;True	130;252;14766;17439;19790;26105	4024;4025;4026;4027;4028;4029;4030;4031;4032;4033;4034;4035;4036;4037;4038;4039;4040;7859;7860;7861;7862;420652;420653;420654;420655;420656;420657;420658;420659;420660;420661;420662;420663;420664;420665;420666;420667;420668;420669;420670;420671;420672;420673;420674;420675;420676;420677;420678;420679;420680;420681;420682;488227;488228;488229;488230;488231;488232;488233;488234;488235;488236;488237;…	6311;6312;6313;6314;6315;6316;6317;6318;6319;6320;6321;6322;6323;6324;6325;6326;6327;6328;6329;6330;11768;11769;11770;11771;656402;656403;656404;656405;656406;656407;656408;656409;656410;656411;656412;656413;656414;656415;656416;656417;656418;656419;656420;656421;656422;656423;656424;656425;656426;656427;656428;656429;656430;656431;656432;656433;656434;656435;761394;761395;761396;761397;761398;76…	6324;11771;656409;761402;848440;1141455			24.7	24.7	24.7	38.97	340	340	0	6.7424	101	0	18610000	12633000	0	0	0	0	0
Q8R4H2	Arhgef12	Rho guanine nucleotide exchange factor 12	Q8R4H2	5	5	5	sp|Q8R4H2|ARHGC_MOUSE Rho guanine nucleotide exchange factor 12 OS=Mus musculus OX=10090 GN=Arhgef12 PE=1 SV=2	1	5	5	5	15096;18330;21065;22452;24709	True;True;True;True;True	15761;19247;22096;23546;25915	446203;446204;446205;446206;446207;446208;534387;608991;608992;608993;651886;722449;722450;722451;722452;722453;722454;722455;722456;722457;722458;722459;722460;722461	698312;698313;698314;698315;698316;698317;833545;947497;947498;947499;1018433;1135006;1135007;1135008;1135009;1135010;1135011;1135012;1135013;1135014;1135015;1135016;1135017;1135018;1135019;1135020	698315;833545;947499;1018433;1135020			4.1	4.1	4.1	172.35	1543	1543	0	22.139	25	0	31026000	0	0	0	0	0	0
Q9Z130	Hnrnpdl	Heterogeneous nuclear ribonucleoprotein D-like	Q9Z130	3	2	2	sp|Q9Z130|HNRDL_MOUSE Heterogeneous nuclear ribonucleoprotein D-like OS=Mus musculus OX=10090 GN=Hnrnpdl PE=1 SV=1	1	3	2	2	3933;8198;22646	True;False;True	4135;8580;23750	127951;127952;127953;127954;127955;127956;127957;127958;247711;247712;247713;247714;247715;247716;247717;247718;247719;247720;247721;247722;247723;247724;247725;247726;247727;247728;247729;247730;247731;247732;247733;247734;247735;247736;247737;247738;247739;247740;247741;247742;247743;247744;247745;247746;247747;247748;247749;247750;247751;247752;247753;247754;247755;247756;247757;247758;247759;…	205053;205054;205055;205056;205057;205058;205059;205060;205061;394087;394088;394089;394090;394091;394092;394093;394094;394095;394096;394097;394098;394099;394100;394101;394102;394103;394104;394105;394106;394107;394108;394109;394110;394111;394112;394113;394114;394115;394116;394117;394118;394119;394120;394121;394122;394123;394124;394125;394126;394127;394128;394129;394130;394131;394132;394133;394134;…	205060;394088;1027441			10.6	8	8	33.558	301	301	0.0066876	1.8928	10	30911000	0	0	0	0	0	0	0
Q8R1S9	Slc38a4	Sodium-coupled neutral amino acid transporter 4	Q8R1S9	2	2	2	sp|Q8R1S9|S38A4_MOUSE Sodium-coupled neutral amino acid transporter 4 OS=Mus musculus OX=10090 GN=Slc38a4 PE=1 SV=1	1	2	2	2	7328;18306	True;True	7669;19223	222887;222888;222889;222890;222891;222892;222893;533784;533785;533786;533787;533788;533789;533790;533791;533792;533793;533794;533795;533796;533797;533798	356527;356528;356529;356530;356531;356532;356533;832817;832818;832819;832820;832821;832822;832823;832824;832825;832826;832827;832828;832829;832830;832831	356532;832828			5.3	5.3	5.3	60.463	547	547	0.0017007	2.5335	22	0	30558000	0	0	0	0	0	0
Q99LC9	Pex6	Peroxisome assembly factor 2	Q99LC9	7	7	7	sp|Q99LC9|PEX6_MOUSE Peroxisome assembly factor 2 OS=Mus musculus OX=10090 GN=Pex6 PE=1 SV=1	1	7	7	7	38;2832;8139;9107;12987;13704;15336	True;True;True;True;True;True;True	38;2977;8518;9529;13573;14314;16010	881;882;92948;246001;246002;246003;273365;273366;385212;385213;385214;385215;385216;385217;385218;385219;385220;385221;385222;385223;385224;385225;385226;385227;385228;385229;385230;385231;385232;385233;385234;385235;385236;385237;385238;385239;385240;385241;385242;385243;385244;406983;406984;406985;406986;406987;406988;406989;406990;406991;406992;406993;406994;406995;406996;406997;406998;406999;…	1169;1170;1171;146778;391164;391165;391166;435262;435263;600087;600088;600089;600090;600091;600092;600093;600094;600095;600096;600097;600098;600099;600100;600101;600102;600103;600104;600105;600106;600107;600108;600109;600110;600111;600112;600113;600114;600115;600116;600117;600118;600119;600120;635063;635064;635065;635066;635067;635068;635069;635070;635071;635072;635073;635074;635075;635076;635077…	1170;146778;391165;435263;600095;635071;707534			11.5	11.5	11.5	104.55	981	981	0	27.69	94	0	16287000	0	14196000	0	0	0	0
Q9CRD0	Ociad1	OCIA domain-containing protein 1	Q9CRD0	5	5	5	sp|Q9CRD0|OCAD1_MOUSE OCIA domain-containing protein 1 OS=Mus musculus OX=10090 GN=Ociad1 PE=1 SV=1	1	5	5	5	6879;12372;13371;20495;23432	True;True;True;True;True	7200;12943;13963;21497;24583	208830;208831;208832;208833;208834;208835;208836;208837;208838;208839;208840;208841;208842;208843;208844;208845;208846;208847;208848;208849;208850;208851;208852;208853;208854;208855;208856;208857;208858;208859;208860;208861;208862;208863;208864;208865;208866;208867;208868;208869;208870;208871;208872;208873;208874;208875;208876;208877;208878;208879;208880;208881;208882;370354;370355;370356;370357;…	333001;333002;333003;333004;333005;333006;333007;333008;333009;333010;333011;333012;333013;333014;333015;333016;333017;333018;333019;333020;333021;333022;333023;333024;333025;333026;333027;333028;333029;333030;333031;333032;333033;333034;333035;333036;333037;333038;333039;333040;333041;333042;333043;333044;333045;333046;333047;333048;333049;333050;333051;333052;333053;333054;333055;333056;333057;…	333025;580153;615879;914195;1068827			25.1	25.1	25.1	27.61	247	247	0	197.9	88	29343000	0	0	0	0	0	0	0
Q569Z6	Thrap3	Thyroid hormone receptor-associated protein 3	Q569Z6	8	8	7	sp|Q569Z6|TR150_MOUSE Thyroid hormone receptor-associated protein 3 OS=Mus musculus OX=10090 GN=Thrap3 PE=1 SV=1	1	8	8	7	535;5011;5109;5110;5390;6192;9118;19536	True;True;True;True;True;True;True;True	563;5261;5364;5365;5661;6487;9540;20500	18939;158947;158948;158949;158950;158951;158952;158953;158954;158955;158956;161368;161369;169378;189928;189929;189930;189931;189932;189933;189934;189935;189936;189937;189938;189939;189940;189941;189942;189943;189944;189945;189946;189947;189948;189949;189950;189951;189952;189953;189954;189955;189956;189957;189958;189959;189960;189961;189962;189963;189964;189965;189966;189967;189968;189969;189970;1…	30459;253889;253890;253891;253892;253893;253894;253895;253896;253897;253898;258473;258474;271691;303211;303212;303213;303214;303215;303216;303217;303218;303219;303220;303221;303222;303223;303224;303225;303226;303227;303228;303229;303230;303231;303232;303233;303234;303235;303236;303237;303238;303239;303240;303241;303242;303243;303244;303245;303246;303247;303248;303249;303250;303251;303252;303253;3…	30459;253896;258473;258474;271691;303227;435996;873334			10.3	10.3	9.1	108.18	951	951	0	27.745	78	0	29237000	0	0	0	0	0	0
Q9D1N9	Mrpl21	39S ribosomal protein L21, mitochondrial	Q9D1N9	3	3	3	sp|Q9D1N9|RM21_MOUSE 39S ribosomal protein L21, mitochondrial OS=Mus musculus OX=10090 GN=Mrpl21 PE=1 SV=1	1	3	3	3	10917;11298;23407	True;True;True	11426;11833;24557	328700;328701;328702;328703;328704;328705;328706;328707;328708;328709;328710;328711;328712;328713;328714;328715;328716;328717;328718;328719;328720;328721;328722;341453;341454;341455;341456;341457;341458;341459;341460;341461;341462;341463;341464;341465;341466;341467;341468;341469;341470;341471;341472;341473;682298	519468;519469;519470;519471;519472;519473;519474;519475;519476;519477;519478;519479;519480;519481;519482;519483;519484;519485;519486;519487;519488;519489;519490;540034;540035;540036;540037;540038;540039;540040;540041;540042;540043;540044;540045;540046;540047;540048;540049;540050;540051;540052;540053;540054;1067437	519483;540036;1067437			14.8	14.8	14.8	23.366	209	209	0.00046904	3.8816	45	0	28952000	0	0	0	0	0	0
Q8BU14	Sec62	Translocation protein SEC62	Q8BU14	4	4	4	sp|Q8BU14|SEC62_MOUSE Translocation protein SEC62 OS=Mus musculus OX=10090 GN=Sec62 PE=1 SV=1	1	4	4	4	2338;5071;6317;22412	True;True;True;True	2464;5325;6615;23503	78303;78304;78305;78306;78307;78308;78309;78310;78311;78312;78313;78314;78315;78316;78317;160940;160941;160942;192881;192882;192883;192884;192885;192886;192887;192888;192889;192890;192891;192892;192893;192894;192895;651054;651055;651056;651057;651058;651059;651060;651061	124723;124724;124725;124726;124727;124728;124729;124730;124731;124732;124733;124734;124735;124736;124737;257849;257850;257851;307466;307467;307468;307469;307470;307471;307472;307473;307474;307475;307476;307477;307478;307479;307480;1017382;1017383;1017384;1017385;1017386;1017387;1017388;1017389	124734;257850;307475;1017383			12.6	12.6	12.6	45.58	398	398	0	31.499	40	28310000	0	0	0	0	0	0	0
O88487;O88485	Dync1i2	Cytoplasmic dynein 1 intermediate chain 2	O88487	7;1	7;1	7;1	sp|O88487|DC1I2_MOUSE Cytoplasmic dynein 1 intermediate chain 2 OS=Mus musculus OX=10090 GN=Dync1i2 PE=1 SV=1	2	7	7	7	369;3781;4879;6392;11698;19084;20518	True;True;True;True;True;True;True	390;3976;5125;6693;12250;20021;21521	13364;13365;13366;123799;123800;123801;123802;123803;123804;123805;123806;123807;123808;155630;195184;195185;353230;353231;353232;353233;353234;353235;353236;353237;552046;590442;590443;590444;590445;590446;590447;590448;590449;590450;590451;590452;590453;590454;590455;590456;590457;590458;590459;590460;590461;590462;590463;590464;590465;590466;590467;590468;590469;590470;590471;590472;590473;590…	21278;21279;21280;198531;198532;198533;198534;198535;198536;198537;198538;198539;198540;249353;311139;311140;556495;556496;556497;556498;556499;556500;556501;556502;856270;914722;914723;914724;914725;914726;914727;914728;914729;914730;914731;914732;914733;914734;914735;914736;914737;914738;914739;914740;914741;914742;914743;914744;914745;914746;914747;914748;914749;914750;914751;914752;914753;914…	21278;198531;249353;311140;556496;856270;914751			16.2	16.2	16.2	68.393	612	612;628	0	155.4	68	0	0	0	27576000	0	0	0	0
O35609	Scamp3	Secretory carrier-associated membrane protein 3	O35609	5	5	5	sp|O35609|SCAM3_MOUSE Secretory carrier-associated membrane protein 3 OS=Mus musculus OX=10090 GN=Scamp3 PE=1 SV=3	1	5	5	5	1890;5835;17455;20613;20614	True;True;True;True;True	1998;6114;18339;21621;21622	65602;65603;65604;65605;65606;65607;65608;65609;65610;65611;65612;65613;65614;65615;65616;65617;65618;65619;65620;65621;65622;65623;65624;65625;65626;65627;65628;65629;181270;181271;181272;181273;181274;181275;181276;181277;181278;511888;593891;593892;593893;593894;593895;593896;593897;593898;593899;593900;593901;593902;593903;593904;593905;593906;593907;593908;593909;593910;593911;593912;593913;…	106436;106437;106438;106439;106440;106441;106442;106443;106444;106445;106446;106447;106448;106449;106450;106451;106452;106453;106454;106455;106456;106457;106458;106459;106460;106461;106462;106463;106464;106465;106466;106467;289716;289717;289718;289719;289720;289721;289722;289723;289724;797844;921342;921343;921344;921345;921346;921347;921348;921349;921350;921351;921352;921353;921354;921355;921356;…	106466;289716;797844;921377;921390			19.2	19.2	19.2	38.458	349	349	0	60.721	81	0	27195000	0	0	0	0	0	0
Q9DC61	Pmpca	Mitochondrial-processing peptidase subunit alpha	Q9DC61	4	4	4	sp|Q9DC61|MPPA_MOUSE Mitochondrial-processing peptidase subunit alpha OS=Mus musculus OX=10090 GN=Pmpca PE=1 SV=1	1	4	4	4	4367;8668;15152;20434	True;True;True;True	4593;9069;15819;21433	139838;139839;139840;139841;139842;139843;139844;139845;261111;261112;261113;261114;261115;261116;261117;261118;261119;261120;261121;447497;447498;447499;447500;588365;588366;588367;588368;588369;588370;588371;588372;588373;588374;588375;588376;588377;588378;588379;588380;588381;588382;588383;588384;588385;588386;588387;588388;588389;588390;588391;588392;588393	224277;224278;224279;224280;224281;224282;224283;224284;414932;414933;414934;414935;414936;414937;414938;414939;414940;414941;414942;414943;700461;700462;700463;700464;911647;911648;911649;911650;911651;911652;911653;911654;911655;911656;911657;911658;911659;911660;911661;911662;911663;911664;911665;911666;911667;911668;911669;911670;911671;911672;911673;911674;911675;911676;911677	224280;414932;700462;911657			9.5	9.5	9.5	58.278	524	524	0	6.1709	55	0	0	26739000	0	0	0	0	0
Q9CWZ3	Rbm8a	RNA-binding protein 8A	Q9CWZ3	3	3	3	sp|Q9CWZ3|RBM8A_MOUSE RNA-binding protein 8A OS=Mus musculus OX=10090 GN=Rbm8a PE=1 SV=4	1	3	3	3	4960;6722;16282	True;True;True	5207;7035;17092	157580;157581;157582;203791;203792;203793;203794;203795;479383;479384;479385;479386;479387;479388;479389	251790;251791;251792;325695;325696;325697;325698;325699;748035;748036;748037;748038;748039;748040;748041	251790;325695;748040			15.5	15.5	15.5	19.889	174	174	0	102.48	15	0	26702000	0	0	0	0	0	0
Q3UEB3	Puf60	Poly(U)-binding-splicing factor PUF60	Q3UEB3	3	3	3	sp|Q3UEB3|PUF60_MOUSE Poly(U)-binding-splicing factor PUF60 OS=Mus musculus OX=10090 GN=Puf60 PE=1 SV=2	1	3	3	3	12744;13678;23909	True;True;True	13320;14285;25078	378405;378406;378407;378408;378409;378410;378411;378412;378413;378414;378415;378416;378417;378418;378419;378420;378421;378422;378423;378424;378425;378426;378427;378428;378429;406349;406350;406351;406352;406353;406354;406355;406356;406357;406358;406359;406360;406361;406362;406363;406364;406365;406366;406367;406368;406369;406370;406371;406372;406373;406374;406375;406376;406377;697128;697129;697130;…	589601;589602;589603;589604;589605;589606;589607;589608;589609;589610;589611;589612;589613;589614;589615;589616;589617;589618;589619;589620;589621;589622;589623;589624;589625;634177;634178;634179;634180;634181;634182;634183;634184;634185;634186;634187;634188;634189;634190;634191;634192;634193;634194;634195;634196;634197;634198;634199;634200;634201;634202;634203;634204;634205;634206;634207;1090711…	589607;634184;1090732			4.8	4.8	4.8	60.248	564	564	0	4.3279	84	0	26620000	0	0	0	0	0	0
Q8BG51	Rhot1	Mitochondrial Rho GTPase 1	Q8BG51	5	5	5	sp|Q8BG51|MIRO1_MOUSE Mitochondrial Rho GTPase 1 OS=Mus musculus OX=10090 GN=Rhot1 PE=1 SV=1	1	5	5	5	530;10316;11104;14623;21083	True;True;True;True;True	558;10803;11618;15277;22115	18698;18699;18700;18701;18702;18703;18704;18705;18706;310180;335730;335731;335732;335733;335734;335735;335736;335737;335738;434573;434574;434575;434576;434577;434578;434579;434580;434581;434582;434583;609533;609534	29911;29912;29913;29914;29915;29916;29917;29918;29919;488691;530779;530780;530781;530782;530783;530784;530785;530786;530787;682887;682888;682889;682890;682891;682892;682893;682894;682895;682896;682897;948159;948160	29911;488691;530785;682888;948160			9	9	9	72.241	631	631	0	5.1669	32	0	0	0	26429000	0	0	0	0
O08810	Eftud2	116 kDa U5 small nuclear ribonucleoprotein component	O08810	6	5	5	sp|O08810|U5S1_MOUSE 116 kDa U5 small nuclear ribonucleoprotein component OS=Mus musculus OX=10090 GN=Eftud2 PE=1 SV=1	1	6	5	5	6962;8315;8795;10280;12476;24547	True;False;True;True;True;True	7286;8704;9197;10767;13048;25744	210973;210974;210975;210976;210977;210978;210979;210980;210981;210982;210983;210984;210985;210986;210987;251314;251315;251316;251317;251318;251319;251320;251321;251322;251323;251324;251325;251326;251327;251328;251329;251330;251331;251332;251333;251334;251335;251336;251337;251338;251339;251340;251341;251342;264528;264529;308882;308883;308884;308885;308886;308887;308888;308889;308890;308891;308892;…	336197;336198;336199;336200;336201;336202;336203;336204;336205;336206;336207;336208;336209;336210;336211;336212;336213;336214;336215;400105;400106;400107;400108;400109;400110;400111;400112;400113;400114;400115;400116;400117;400118;400119;400120;400121;400122;400123;400124;400125;400126;400127;400128;400129;400130;400131;400132;400133;400134;420176;420177;420178;486676;486677;486678;486679;486680;…	336204;400117;420178;486703;582304;1123778			6.5	5.5	5.5	109.36	971	971	0	5.2217	78	0	26402000	0	0	0	0	0	0
Q61559	Fcgrt	IgG receptor FcRn large subunit p51	Q61559	2	2	2	sp|Q61559|FCGRN_MOUSE IgG receptor FcRn large subunit p51 OS=Mus musculus OX=10090 GN=Fcgrt PE=1 SV=1	1	2	2	2	6230;12072	True;True	6525;12634	190763;190764;190765;190766;190767;190768;190769;190770;190771;190772;190773;190774;190775;190776;190777;190778;190779;190780;190781;190782;190783;190784;362663;362664;362665;362666;362667;362668;362669;362670;362671;362672;362673;362674;362675;362676;362677;362678;362679;362680;362681	304169;304170;304171;304172;304173;304174;304175;304176;304177;304178;304179;304180;304181;304182;304183;304184;304185;304186;304187;304188;304189;304190;304191;570346;570347;570348;570349;570350;570351;570352;570353;570354;570355;570356;570357;570358;570359;570360;570361;570362;570363;570364	304179;570355			3.6	3.6	3.6	40.092	365	365	0	24.7	38	0	26122000	0	0	0	0	0	0
Q9JII5	Dazap1	DAZ-associated protein 1	Q9JII5	4	4	4	sp|Q9JII5|DAZP1_MOUSE DAZ-associated protein 1 OS=Mus musculus OX=10090 GN=Dazap1 PE=1 SV=2	1	4	4	4	4247;10591;13541;17179	True;True;True;True	4467;11084;14139;18052	136778;136779;136780;136781;318228;318229;318230;318231;318232;318233;400349;400350;400351;400352;400353;400354;400355;400356;400357;400358;400359;400360;400361;400362;400363;400364;400365;400366;400367;400368;400369;400370;400371;400372;400373;400374;400375;400376;400377;400378;400379;400380;400381;400382;400383;400384;400385;400386;400387;400388;400389;400390;400391;400392;400393;400394;400395;…	219696;219697;219698;219699;501711;501712;501713;501714;501715;501716;623364;623365;623366;623367;623368;623369;623370;623371;623372;623373;623374;623375;623376;623377;623378;623379;623380;623381;623382;623383;623384;623385;623386;623387;623388;623389;623390;623391;623392;623393;623394;623395;623396;623397;623398;623399;623400;623401;623402;623403;623404;623405;623406;623407;623408;623409;623410;…	219696;501715;623408;786054			12.3	12.3	12.3	43.214	406	406	0	104.96	116	0	26054000	0	0	0	0	0	0
P42567	Eps15	Epidermal growth factor receptor substrate 15	P42567	6	6	6	sp|P42567|EPS15_MOUSE Epidermal growth factor receptor substrate 15 OS=Mus musculus OX=10090 GN=Eps15 PE=1 SV=1	1	6	6	6	13;1864;14840;16850;21694;24498	True;True;True;True;True;True	13;1971;15502;17709;22759;25695	242;243;244;245;246;64951;64952;64953;64954;64955;64956;64957;64958;64959;64960;64961;64962;64963;64964;64965;439629;439630;496129;496130;496131;496132;496133;496134;628505;628506;628507;628508;628509;628510;628511;628512;628513;628514;628515;628516;628517;628518;628519;628520;628521;628522;628523;628524;628525;628526;715630	286;287;288;289;290;105590;105591;105592;105593;105594;105595;105596;105597;105598;105599;105600;105601;105602;105603;105604;689571;689572;774772;774773;774774;774775;774776;774777;774778;979736;979737;979738;979739;979740;979741;979742;979743;979744;979745;979746;979747;979748;979749;979750;979751;979752;979753;979754;979755;979756;979757;979758;1122596	290;105602;689571;774774;979741;1122596			10.5	10.5	10.5	98.47	897	897	0	17.66	50	0	25340000	0	0	0	0	0	0
Q9CR86	Carhsp1	Calcium-regulated heat stable protein 1	Q9CR86	3	3	3	sp|Q9CR86|CHSP1_MOUSE Calcium-regulated heat stable protein 1 OS=Mus musculus OX=10090 GN=Carhsp1 PE=1 SV=1	1	3	3	3	9662;14709;20210	True;True;True	10111;15369;21201	289733;289734;289735;289736;289737;289738;289739;289740;289741;289742;289743;289744;289745;289746;289747;289748;289749;289750;289751;289752;289753;289754;289755;289756;289757;289758;289759;289760;289761;289762;289763;289764;289765;289766;289767;289768;289769;289770;289771;289772;289773;289774;289775;289776;289777;289778;289779;289780;289781;289782;436846;436847;436848;436849;436850;436851;436852;…	458981;458982;458983;458984;458985;458986;458987;458988;458989;458990;458991;458992;458993;458994;458995;458996;458997;458998;458999;459000;459001;459002;459003;459004;459005;459006;459007;459008;459009;459010;459011;459012;459013;459014;459015;459016;459017;459018;459019;459020;459021;459022;459023;459024;459025;459026;459027;459028;459029;459030;686063;686064;686065;686066;686067;686068;686069;…	458997;686070;902442			35.1	35.1	35.1	16.062	148	148	0	9.8584	73	0	0	25094000	0	0	0	0	0
P08122	Col4a2	Collagen alpha-2(IV) chain;Canstatin	P08122	3	3	3	sp|P08122|CO4A2_MOUSE Collagen alpha-2(IV) chain OS=Mus musculus OX=10090 GN=Col4a2 PE=1 SV=4	1	3	3	3	8234;8663;10287	True;True;True	8619;9064;10774	248895;261057;309470;309471;309472;309473;309474;309475;309476;309477;309478;309479;309480;309481;309482;309483	395935;414857;487756;487757;487758;487759;487760;487761;487762;487763;487764;487765;487766;487767;487768;487769	395935;414857;487757			3	3	3	167.32	1707	1707	0.0066667	1.8649	16	0	0	24806000	0	0	0	0	0
Q8R0Y8	Slc25a42	Mitochondrial coenzyme A transporter SLC25A42	Q8R0Y8	5	5	5	sp|Q8R0Y8|S2542_MOUSE Mitochondrial coenzyme A transporter SLC25A42 OS=Mus musculus OX=10090 GN=Slc25a42 PE=1 SV=1	1	5	5	5	6671;8053;14073;18356;20720	True;True;True;True;True	6981;8428;14702;19274;21738	202274;202275;202276;202277;202278;202279;202280;202281;202282;202283;202284;243359;243360;243361;243362;243363;243364;243365;243366;243367;243368;243369;243370;243371;243372;243373;243374;243375;243376;418642;418643;418644;418645;418646;418647;418648;418649;418650;418651;418652;418653;418654;418655;535082;535083;535084;535085;535086;535087;535088;535089;535090;535091;535092;535093;535094;535095;…	323356;323357;323358;323359;323360;323361;323362;323363;323364;323365;323366;323367;387291;387292;387293;387294;387295;387296;387297;387298;387299;387300;387301;387302;387303;387304;387305;387306;387307;387308;652832;652833;652834;652835;652836;652837;652838;652839;652840;652841;652842;652843;652844;652845;652846;652847;652848;652849;834379;834380;834381;834382;834383;834384;834385;834386;834387;…	323367;387293;652834;834400;927635			21.7	21.7	21.7	35.24	318	318	0	6.6066	77	0	0	24707000	0	0	0	0	0
Q01730	Rsu1	Ras suppressor protein 1	Q01730	6	6	6	sp|Q01730|RSU1_MOUSE Ras suppressor protein 1 OS=Mus musculus OX=10090 GN=Rsu1 PE=1 SV=3	1	6	6	6	1576;4006;5461;14786;15265;16944	True;True;True;True;True;True	1657;4218;5733;15448;15936;17804	54811;54812;54813;130903;130904;130905;130906;130907;130908;130909;130910;130911;130912;130913;130914;130915;130916;130917;130918;130919;130920;130921;130922;130923;130924;130925;130926;130927;130928;130929;130930;130931;130932;130933;130934;130935;130936;130937;130938;130939;130940;130941;130942;130943;130944;130945;130946;130947;130948;130949;130950;130951;130952;130953;171003;438197;438198;438…	87959;87960;87961;87962;211016;211017;211018;211019;211020;211021;211022;211023;211024;211025;211026;211027;211028;211029;211030;211031;211032;211033;211034;211035;211036;211037;211038;211039;211040;211041;211042;211043;211044;211045;211046;211047;211048;211049;211050;211051;211052;211053;211054;211055;211056;211057;211058;211059;211060;211061;211062;211063;211064;211065;211066;211067;211068;2110…	87960;211067;273951;687819;705099;778202			30.3	30.3	30.3	31.55	277	277	0	32.338	118	0	24417000	0	0	0	0	0	0
P62814	Atp6v1b2	V-type proton ATPase subunit B, brain isoform	P62814	11	11	11	sp|P62814|VATB2_MOUSE V-type proton ATPase subunit B, brain isoform OS=Mus musculus OX=10090 GN=Atp6v1b2 PE=1 SV=1	1	11	11	11	2489;8235;8554;8995;11361;11897;12657;16663;17929;19444;21580	True;True;True;True;True;True;True;True;True;True;True	2619;8620;8953;9412;11897;12457;13233;17513;18836;20404;22636	83405;83406;83407;83408;83409;83410;83411;83412;83413;83414;83415;83416;83417;83418;83419;83420;83421;83422;248896;248897;248898;248899;248900;248901;258526;258527;270531;343229;343230;343231;343232;343233;343234;343235;343236;343237;343238;343239;343240;343241;343242;358683;358684;358685;358686;358687;358688;358689;358690;358691;358692;358693;358694;358695;358696;358697;358698;358699;358700;3587…	132475;132476;132477;132478;132479;132480;132481;132482;132483;132484;132485;132486;132487;132488;132489;132490;132491;132492;132493;132494;132495;132496;132497;132498;132499;395936;395937;395938;395939;395940;395941;411384;411385;430773;542790;542791;542792;542793;542794;542795;542796;542797;542798;542799;542800;542801;542802;542803;542804;565341;565342;565343;565344;565345;565346;565347;565348;…	132484;395941;411385;430773;542792;565359;587492;768140;823370;870555;974844			32.7	32.7	32.7	56.55	511	511	0	25.002	128	0	24147000	0	0	0	0	0	0
Q61508	Ecm1	Extracellular matrix protein 1	Q61508	5	5	5	sp|Q61508|ECM1_MOUSE Extracellular matrix protein 1 OS=Mus musculus OX=10090 GN=Ecm1 PE=1 SV=2	1	5	5	5	2505;3158;5434;12887;17907	True;True;True;True;True	2635;3320;5706;13469;18813	83711;83712;83713;83714;83715;83716;83717;83718;83719;83720;83721;83722;83723;83724;83725;83726;83727;83728;83729;83730;101816;170475;170476;382371;525522;525523;525524;525525;525526;525527;525528;525529;525530	132840;132841;132842;132843;132844;132845;132846;132847;132848;132849;132850;132851;132852;132853;132854;132855;132856;132857;132858;132859;132860;160366;272948;272949;595553;822100;822101;822102;822103;822104;822105;822106;822107;822108	132860;160366;272949;595553;822102			11.4	11.4	11.4	62.832	559	559	0.00046751	3.7665	33	0	23920000	0	0	0	0	0	0
Q62426	Cstb	Cystatin-B	Q62426	5	5	5	sp|Q62426|CYTB_MOUSE Cystatin-B OS=Mus musculus OX=10090 GN=Cstb PE=1 SV=1	1	5	5	5	6028;16139;17924;22405;22632	True;True;True;True;True	6322;16919;18831;23496;23736	186031;186032;186033;186034;186035;186036;186037;186038;475457;475458;475459;475460;475461;475462;475463;475464;526028;526029;526030;526031;526032;526033;526034;526035;526036;526037;526038;526039;526040;526041;526042;526043;526044;650857;650858;650859;657257;657258;657259	296572;296573;296574;296575;296576;296577;296578;296579;742367;742368;742369;742370;742371;742372;742373;742374;742375;742376;822671;822672;822673;822674;822675;822676;822677;822678;822679;822680;822681;822682;822683;822684;822685;822686;822687;822688;822689;822690;1017125;1017126;1017127;1026727;1026728;1026729;1026730	296576;742370;822678;1017127;1026727			78.6	78.6	78.6	11.045	98	98	0	38.386	43	0	0	0	23759000	0	0	0	0
Q80X85	Mrps7	28S ribosomal protein S7, mitochondrial	Q80X85	3	3	3	sp|Q80X85|RT07_MOUSE 28S ribosomal protein S7, mitochondrial OS=Mus musculus OX=10090 GN=Mrps7 PE=1 SV=1	1	3	3	3	15;233;16522	True;True;True	15;250;17364	251;252;253;254;255;256;257;258;259;260;7790;7791;7792;7793;7794;7795;7796;7797;7798;7799;7800;7801;7802;7803;7804;7805;7806;7807;7808;7809;7810;7811;7812;7813;7814;7815;7816;7817;7818;7819;7820;7821;7822;7823;7824;7825;7826;7827;7828;7829;7830;7831;7832;7833;486068;486069;486070;486071;486072;486073;486074;486075	295;296;297;298;299;300;301;302;303;304;11688;11689;11690;11691;11692;11693;11694;11695;11696;11697;11698;11699;11700;11701;11702;11703;11704;11705;11706;11707;11708;11709;11710;11711;11712;11713;11714;11715;11716;11717;11718;11719;11720;11721;11722;11723;11724;11725;11726;11727;11728;11729;11730;11731;11732;758115;758116;758117;758118;758119;758120;758121;758122	300;11699;758121			17.8	17.8	17.8	28.062	242	242	0	25.427	61	0	13193000	0	10338000	0	0	0	0
P11531	Dmd	Dystrophin	P11531	5	5	5	sp|P11531|DMD_MOUSE Dystrophin OS=Mus musculus OX=10090 GN=Dmd PE=1 SV=3	1	5	5	5	2527;2963;10982;20523;23418	True;True;True;True;True	2658;3110;11492;21526;24568	84209;95671;330698;330699;330700;330701;330702;330703;330704;330705;330706;330707;330708;330709;330710;590530;682763;682764;682765;682766;682767;682768;682769;682770;682771;682772;682773	133838;150413;522476;522477;522478;522479;522480;522481;522482;522483;522484;522485;522486;522487;522488;914812;1068331;1068332;1068333;1068334;1068335;1068336;1068337;1068338;1068339;1068340;1068341	133838;150413;522481;914812;1068334			1.6	1.6	1.6	425.83	3678	3678	0	8.1157	26	0	0	0	23347000	0	0	0	0
O70404	Vamp8	Vesicle-associated membrane protein 8	O70404	5	5	5	sp|O70404|VAMP8_MOUSE Vesicle-associated membrane protein 8 OS=Mus musculus OX=10090 GN=Vamp8 PE=1 SV=1	1	5	5	5	15805;15806;16826;16902;17014	True;True;True;True;True	16517;16518;17684;17762;17878	465172;465173;465174;465175;465176;465177;465178;495649;495650;495651;495652;497523;497524;497525;497526;497527;497528;497529;497530;497531;497532;497533;497534;497535;497536;497537;497538;497539;497540;497541;497542;497543;497544;497545;500112;500113;500114;500115;500116;500117;500118;500119;500120;500121;500122;500123;500124;500125;500126;500127;500128;500129;500130;500131;500132;500133;500134;…	726922;726923;726924;726925;726926;726927;726928;774170;774171;774172;774173;776466;776467;776468;776469;776470;776471;776472;776473;776474;776475;776476;776477;776478;776479;776480;776481;776482;776483;776484;776485;776486;776487;776488;780262;780263;780264;780265;780266;780267;780268;780269;780270;780271;780272;780273;780274;780275;780276;780277;780278;780279;780280;780281;780282;780283;780284;…	726922;726926;774171;776473;780277			46.5	46.5	46.5	11.451	101	101	0	7.5654	45	0	0	23310000	0	0	0	0	0
Q61285	Abcd2	ATP-binding cassette sub-family D member 2	Q61285	6	6	6	sp|Q61285|ABCD2_MOUSE ATP-binding cassette sub-family D member 2 OS=Mus musculus OX=10090 GN=Abcd2 PE=1 SV=1	1	6	6	6	58;4172;5494;5531;9557;13407	True;True;True;True;True;True	59;4389;5766;5805;10001;14001	1458;1459;135054;135055;135056;135057;135058;135059;135060;135061;135062;135063;135064;135065;135066;135067;172177;172178;172179;172180;172181;172182;172183;173134;173135;173136;287052;287053;396304;396305;396306;396307	2038;2039;217012;217013;217014;217015;217016;217017;217018;217019;217020;217021;217022;217023;217024;217025;275479;275480;275481;275482;275483;275484;275485;276897;276898;276899;455515;455516;617078;617079;617080;617081;617082	2038;217021;275484;276898;455516;617078			8.9	8.9	8.9	83.482	741	741	0	7.2227	33	0	23290000	0	0	0	0	0	0
Q8CAK1	Iba57	Putative transferase CAF17 homolog, mitochondrial	Q8CAK1	6	6	6	sp|Q8CAK1|CAF17_MOUSE Putative transferase CAF17 homolog, mitochondrial OS=Mus musculus OX=10090 GN=Iba57 PE=1 SV=1	1	6	6	6	301;928;7978;14352;15640;21417	True;True;True;True;True;True	319;980;8352;14987;16325;22461	11355;11356;11357;11358;11359;11360;11361;11362;11363;31903;31904;31905;31906;31907;31908;31909;31910;241894;241895;241896;241897;241898;241899;241900;241901;241902;241903;241904;241905;241906;241907;241908;241909;241910;241911;241912;241913;241914;425785;425786;425787;425788;425789;425790;425791;425792;425793;425794;425795;425796;425797;425798;425799;425800;425801;425802;425803;425804;425805;425…	18094;18095;18096;18097;18098;18099;18100;18101;18102;51804;51805;51806;51807;51808;51809;51810;51811;385249;385250;385251;385252;385253;385254;385255;385256;385257;385258;385259;385260;385261;385262;385263;385264;385265;385266;385267;385268;385269;385270;664302;664303;664304;664305;664306;664307;664308;664309;664310;664311;664312;664313;664314;664315;664316;664317;664318;664319;664320;664321;664…	18095;51806;385266;664327;721999;968196			25.1	25.1	25.1	38.399	358	358	0	19.828	72	0	0	23204000	0	0	0	0	0
P57784	Snrpa1	U2 small nuclear ribonucleoprotein A	P57784	3	3	3	sp|P57784|RU2A_MOUSE U2 small nuclear ribonucleoprotein A OS=Mus musculus OX=10090 GN=Snrpa1 PE=1 SV=2	1	3	3	3	8754;10628;16470	True;True;True	9156;11123;17308	263138;263139;263140;263141;263142;263143;263144;263145;263146;263147;263148;263149;263150;319651;319652;319653;319654;319655;319656;319657;319658;319659;319660;319661;319662;484477;484478;484479;484480;484481;484482;484483;484484;484485;484486;484487;484488	418203;418204;418205;418206;418207;418208;418209;418210;418211;418212;418213;418214;418215;504753;504754;504755;504756;504757;504758;504759;504760;504761;504762;504763;504764;755777;755778;755779;755780;755781;755782;755783;755784;755785;755786;755787;755788	418210;504757;755781			23.5	23.5	23.5	28.357	255	255	0	41.029	36	0	0	0	22926000	0	0	0	0
Q8K297	Colgalt1	Procollagen galactosyltransferase 1	Q8K297	4	4	4	sp|Q8K297|GT251_MOUSE Procollagen galactosyltransferase 1 OS=Mus musculus OX=10090 GN=Colgalt1 PE=1 SV=2	1	4	4	4	8845;17256;23168;24363	True;True;True;True	9250;18132;24298;25554	266084;266085;506069;506070;506071;506072;506073;506074;506075;506076;506077;506078;506079;506080;506081;506082;506083;506084;506085;506086;506087;506088;506089;506090;506091;506092;506093;506094;506095;506096;506097;506098;506099;506100;506101;506102;506103;673883;673884;673885;673886;711597;711598;711599;711600	423557;423558;788753;788754;788755;788756;788757;788758;788759;788760;788761;788762;788763;788764;788765;788766;788767;788768;788769;788770;788771;788772;788773;788774;788775;788776;788777;788778;788779;788780;788781;788782;788783;788784;788785;788786;788787;788788;788789;788790;788791;788792;1051770;1051771;1051772;1051773;1115758;1115759;1115760;1115761	423558;788772;1051770;1115758			9.2	9.2	9.2	71.06	617	617	0	17.585	50	0	0	22507000	0	0	0	0	0
Q8R3F5	Mcat	Malonyl-CoA-acyl carrier protein transacylase, mitochondrial	Q8R3F5	4	4	4	sp|Q8R3F5|FABD_MOUSE Malonyl-CoA-acyl carrier protein transacylase, mitochondrial OS=Mus musculus OX=10090 GN=Mcat PE=1 SV=3	1	4	4	4	4281;6083;12531;14192	True;True;True;True	4503;6378;13105;14823	137668;137669;137670;137671;137672;137673;137674;137675;137676;137677;137678;137679;137680;137681;137682;137683;137684;137685;137686;137687;137688;137689;137690;137691;137692;137693;137694;137695;137696;137697;137698;137699;137700;137701;187741;373671;373672;373673;373674;373675;373676;373677;373678;373679;373680;373681;373682;373683;373684;373685;373686;373687;373688;373689;373690;373691;373692;…	221197;221198;221199;221200;221201;221202;221203;221204;221205;221206;221207;221208;221209;221210;221211;221212;221213;221214;221215;221216;221217;221218;221219;221220;221221;221222;221223;221224;221225;221226;221227;221228;221229;221230;221231;221232;221233;299936;583985;583986;583987;583988;583989;583990;583991;583992;583993;583994;583995;583996;583997;583998;583999;584000;584001;584002;584003;…	221221;299936;583987;658517			14.2	14.2	14.2	41.928	381	381	0	75.38	70	22503000	0	0	0	0	0	0	0
A2BDX3	Mocs3	Adenylyltransferase and sulfurtransferase MOCS3;Molybdopterin-synthase adenylyltransferase;Molybdopterin-synthase sulfurtransferase	A2BDX3	6	6	6	sp|A2BDX3|MOCS3_MOUSE Adenylyltransferase and sulfurtransferase MOCS3 OS=Mus musculus OX=10090 GN=Mocs3 PE=1 SV=1	1	6	6	6	194;1244;14526;14735;18347;23260	True;True;True;True;True;True	210;1311;15178;15395;19265;24394	6549;6550;6551;6552;6553;43512;431527;431528;437237;437238;437239;437240;437241;437242;437243;437244;437245;437246;437247;437248;437249;437250;437251;437252;437253;437254;437255;437256;534887;534888;534889;534890;534891;534892;534893;534894;534895;534896;534897;534898;534899;534900;534901;534902;534903;534904;534905;534906;534907;534908;677243;677244;677245;677246;677247	10222;10223;10224;10225;10226;70205;677178;677179;686504;686505;686506;686507;686508;686509;686510;686511;686512;686513;686514;686515;686516;686517;686518;686519;686520;686521;686522;686523;834166;834167;834168;834169;834170;834171;834172;834173;834174;834175;834176;834177;834178;834179;834180;834181;834182;834183;834184;834185;834186;834187;1058998;1058999;1059000;1059001;1059002	10224;70205;677179;686512;834168;1058998			20.9	20.9	20.9	49.374	460	460	0	7.5942	53	0	0	0	22234000	0	0	0	0
Q3B7Z2;Q5QNQ6	Osbp;Osbp2	Oxysterol-binding protein 1;Oxysterol-binding protein 2	Q3B7Z2;Q5QNQ6	2;1	2;1	2;1	sp|Q3B7Z2|OSBP1_MOUSE Oxysterol-binding protein 1 OS=Mus musculus OX=10090 GN=Osbp PE=1 SV=3;sp|Q5QNQ6|OSBP2_MOUSE Oxysterol-binding protein 2 OS=Mus musculus OX=10090 GN=Osbp2 PE=1 SV=1	2	2	2	2	11708;22435	True;True	12260;23529	353439;353440;353441;353442;353443;353444;353445;353446;353447;353448;353449;651538;651539;651540;651541;651542;651543;651544;651545;651546;651547;651548;651549;651550;651551;651552;651553;651554;651555;651556;651557;651558;651559;651560;651561;651562;651563;651564;651565;651566;651567;651568;651569;651570	556802;556803;556804;556805;556806;556807;556808;556809;556810;556811;556812;1018003;1018004;1018005;1018006;1018007;1018008;1018009;1018010;1018011;1018012;1018013;1018014;1018015;1018016;1018017;1018018;1018019;1018020;1018021;1018022;1018023;1018024;1018025;1018026;1018027;1018028;1018029;1018030;1018031;1018032;1018033;1018034;1018035	556804;1018029			3	3	3	88.796	805	805;908	0.00047148	3.9758	42	0	0	22210000	0	0	0	0	0
Q64331	Myo6	Unconventional myosin-VI	Q64331	6	6	6	sp|Q64331|MYO6_MOUSE Unconventional myosin-VI OS=Mus musculus OX=10090 GN=Myo6 PE=1 SV=1	1	6	6	6	1367;2698;10261;11743;13047;18217	True;True;True;True;True;True	1440;2836;10747;12296;13635;19131	47652;47653;89245;89246;308482;354291;354292;354293;354294;354295;354296;354297;354298;354299;354300;354301;354302;354303;354304;354305;354306;354307;354308;354309;354310;354311;354312;354313;386802;386803;386804;386805;386806;386807;386808;386809;386810;531897;531898;531899	76669;76670;141632;141633;486198;557846;557847;557848;557849;557850;557851;557852;557853;557854;557855;557856;557857;557858;557859;557860;557861;557862;557863;557864;557865;557866;557867;557868;557869;557870;602183;602184;602185;602186;602187;602188;602189;602190;602191;830237;830238;830239	76670;141633;486198;557863;602189;830239			6.8	6.8	6.8	146.41	1265	1265	0	5.669	38	0	12070000	10074000	0	0	0	0	0
Q91YP2	Nln	Neurolysin, mitochondrial	Q91YP2	2	2	2	sp|Q91YP2|NEUL_MOUSE Neurolysin, mitochondrial OS=Mus musculus OX=10090 GN=Nln PE=1 SV=1	1	2	2	2	568;16989	True;True	597;17852	19669;19670;19671;19672;19673;19674;19675;19676;19677;19678;19679;19680;19681;19682;19683;19684;19685;19686;19687;19688;19689;19690;19691;19692;19693;19694;499632;499633;499634;499635;499636;499637;499638;499639;499640;499641;499642;499643;499644	31402;31403;31404;31405;31406;31407;31408;31409;31410;31411;31412;31413;31414;31415;31416;31417;31418;31419;31420;31421;31422;31423;31424;31425;31426;31427;31428;31429;31430;31431;31432;31433;31434;779684;779685;779686;779687;779688;779689;779690;779691;779692;779693;779694;779695;779696	31429;779691			4.1	4.1	4.1	80.428	704	704	0.0013569	3.3275	45	0	13731000	0	8366300	0	0	0	0
Q9ERK4	Cse1l	Exportin-2	Q9ERK4	11	11	11	sp|Q9ERK4|XPO2_MOUSE Exportin-2 OS=Mus musculus OX=10090 GN=Cse1l PE=1 SV=1	1	11	11	11	62;63;3799;5380;10842;11744;14296;15851;16947;19317;20107	True;True;True;True;True;True;True;True;True;True;True	63;64;3994;5651;11348;12297;14930;16570;17808;20265;21096	1632;1633;1634;1635;1636;1637;1638;1639;1640;1641;1642;1643;1644;1645;1646;1647;1648;124341;124342;124343;124344;169198;326151;326152;326153;326154;326155;326156;326157;326158;326159;326160;326161;354314;424702;466523;498692;498693;498694;498695;498696;498697;498698;498699;498700;498701;557825;579677	2273;2274;2275;2276;2277;2278;2279;2280;2281;2282;2283;2284;2285;2286;2287;2288;2289;2290;2291;199418;199419;199420;199421;271511;515347;515348;515349;515350;515351;515352;515353;515354;515355;515356;515357;557871;662724;728950;778249;778250;778251;778252;778253;778254;778255;778256;778257;778258;864132;864133;898978	2273;2279;199421;271511;515353;557871;662724;728950;778257;864132;898978			14.2	14.2	14.2	110.45	971	971	0	98.093	50	0	21807000	0	0	0	0	0	0
Q9CZ04	Cops7a	COP9 signalosome complex subunit 7a	Q9CZ04	4	4	4	sp|Q9CZ04|CSN7A_MOUSE COP9 signalosome complex subunit 7a OS=Mus musculus OX=10090 GN=Cops7a PE=1 SV=2	1	4	4	4	13421;17664;23821;23881	True;True;True;True	14015;18563;24987;25050	396540;396541;518669;694077;694078;694079;694080;694081;694082;694083;694084;694085;694086;694087;694088;694089;694090;694091;694092;696495;696496	617444;617445;810112;1085843;1085844;1085845;1085846;1085847;1085848;1085849;1085850;1085851;1085852;1085853;1085854;1085855;1085856;1085857;1085858;1085859;1085860;1089831;1089832	617445;810112;1085852;1089831			27.3	27.3	27.3	30.224	275	275	0.00092208	3.5487	20	0	21800000	0	0	0	0	0	0
P51437	Camp	Cathelin-related antimicrobial peptide	P51437	2	2	2	sp|P51437|CAMP_MOUSE Cathelicidin antimicrobial peptide OS=Mus musculus OX=10090 GN=Camp PE=1 SV=2	1	2	2	2	2323;14113	True;True	2449;14743	77677;419868	123797;123798;123799;123800;655087	123800;655087			19.8	19.8	19.8	19.453	172	172	0	33.013	5	0	21312000	0	0	0	0	0	0
P49442	Inpp1	Inositol polyphosphate 1-phosphatase	P49442	4	4	4	sp|P49442|INPP_MOUSE Inositol polyphosphate 1-phosphatase OS=Mus musculus OX=10090 GN=Inpp1 PE=1 SV=2	1	4	4	4	7901;19081;21276;22590	True;True;True;True	8274;20018;22315;23691	239626;239627;239628;239629;239630;239631;551905;551906;551907;551908;551909;551910;551911;551912;551913;551914;551915;551916;551917;551918;551919;551920;551921;551922;551923;551924;551925;551926;551927;551928;551929;551930;551931;551932;551933;551934;551935;551936;551937;551938;551939;551940;551941;551942;551943;551944;551945;551946;551947;551948;551949;551950;551951;551952;551953;551954;551955;…	382109;382110;382111;382112;382113;382114;856045;856046;856047;856048;856049;856050;856051;856052;856053;856054;856055;856056;856057;856058;856059;856060;856061;856062;856063;856064;856065;856066;856067;856068;856069;856070;856071;856072;856073;856074;856075;856076;856077;856078;856079;856080;856081;856082;856083;856084;856085;856086;856087;856088;856089;856090;856091;856092;856093;856094;856095;…	382111;856116;959767;1024680			13.1	13.1	13.1	43.346	396	396	0	86.056	147	12113000	0	9085700	0	0	0	0	0
P23249	Mov10	Putative helicase MOV-10	P23249	9	9	9	sp|P23249|MOV10_MOUSE Putative helicase MOV-10 OS=Mus musculus OX=10090 GN=Mov10 PE=1 SV=2	1	9	9	9	5323;9435;9752;13169;14084;17378;19726;22780;24216	True;True;True;True;True;True;True;True;True	5591;9872;10205;13758;14713;18261;20695;23892;25399	167583;167584;283398;292666;292667;292668;292669;292670;292671;292672;292673;292674;292675;292676;292677;292678;292679;292680;292681;292682;292683;292684;292685;292686;292687;292688;292689;292690;292691;292692;292693;292694;292695;292696;292697;292698;292699;292700;390592;390593;390594;390595;390596;390597;390598;419007;509218;568802;568803;568804;662202;707212	269183;269184;449793;462850;462851;462852;462853;462854;462855;462856;462857;462858;462859;462860;462861;462862;462863;462864;462865;462866;462867;462868;462869;462870;462871;462872;462873;462874;462875;462876;462877;462878;462879;462880;462881;462882;462883;462884;609038;609039;609040;609041;609042;609043;609044;653547;793365;881770;881771;881772;1034064;1107118	269183;449793;462869;609043;653547;793365;881771;1034064;1107118			12.3	12.3	12.3	113.58	1004	1004	0	8.5645	47	0	11257000	9892300	0	0	0	0	0
P08030	Aprt	Adenine phosphoribosyltransferase	P08030	4	4	4	sp|P08030|APT_MOUSE Adenine phosphoribosyltransferase OS=Mus musculus OX=10090 GN=Aprt PE=1 SV=2	1	4	4	4	3652;8224;10419;19311	True;True;True;True	3839;8607;10909;20259	119831;119832;119833;248609;248610;248611;248612;248613;248614;248615;248616;248617;248618;248619;248620;312906;312907;557697;557698;557699;557700;557701;557702;557703;557704;557705;557706;557707;557708;557709;557710;557711;557712;557713;557714;557715;557716;557717;557718;557719;557720;557721;557722;557723;557724;557725;557726;557727;557728;557729;557730;557731;557732;557733;557734;557735;557736;…	191945;191946;191947;395473;395474;395475;395476;395477;395478;395479;395480;395481;395482;395483;395484;395485;395486;395487;395488;492649;492650;863954;863955;863956;863957;863958;863959;863960;863961;863962;863963;863964;863965;863966;863967;863968;863969;863970;863971;863972;863973;863974;863975;863976;863977;863978;863979;863980;863981;863982;863983;863984;863985;863986;863987;863988;863989;…	191947;395488;492650;863955			31.1	31.1	31.1	19.724	180	180	0	5.4028	111	0	20954000	0	0	0	0	0	0
P23198	Cbx3	Chromobox protein homolog 3	P23198	4	4	4	sp|P23198|CBX3_MOUSE Chromobox protein homolog 3 OS=Mus musculus OX=10090 GN=Cbx3 PE=1 SV=2	1	4	4	4	12693;15272;22439;24277	True;True;True;True	13269;15943;23533;25464	377203;377204;377205;377206;377207;377208;377209;377210;377211;377212;377213;377214;377215;377216;450587;450588;450589;450590;450591;450592;450593;450594;450595;450596;651659;651660;651661;651662;651663;651664;651665;651666;651667;651668;651669;651670;651671;651672;651673;651674;651675;651676;651677;651678;651679;651680;708990;708991;708992;708993;708994;708995;708996;708997;708998;708999	588159;588160;588161;588162;588163;588164;588165;588166;588167;588168;588169;588170;588171;588172;588173;588174;588175;588176;588177;588178;705244;705245;705246;705247;705248;705249;705250;705251;705252;705253;705254;1018146;1018147;1018148;1018149;1018150;1018151;1018152;1018153;1018154;1018155;1018156;1018157;1018158;1018159;1018160;1018161;1018162;1018163;1018164;1018165;1018166;1018167;101816…	588161;705245;1018169;1110762			21.3	21.3	21.3	20.855	183	183	0	19.583	64	0	0	20909000	0	0	0	0	0
P26369	U2af2	Splicing factor U2AF 65 kDa subunit	P26369	2	2	2	sp|P26369|U2AF2_MOUSE Splicing factor U2AF 65 kDa subunit OS=Mus musculus OX=10090 GN=U2af2 PE=1 SV=3	1	2	2	2	5787;19061	True;True	6065;19996	180349;180350;180351;180352;180353;180354;180355;180356;180357;180358;180359;180360;180361;180362;180363;180364;180365;551341;551342;551343;551344;551345;551346;551347	288486;288487;288488;288489;288490;288491;288492;288493;288494;288495;288496;288497;288498;288499;288500;288501;288502;288503;288504;855272;855273;855274;855275;855276;855277;855278	288493;855274			3.8	3.8	3.8	53.516	475	475	0	6.001	21	20887000	0	0	0	0	0	0	0
Q8BGJ9;Q9D883	U2af1l4;U2af1	Splicing factor U2AF 26 kDa subunit;Splicing factor U2AF 35 kDa subunit	Q8BGJ9;Q9D883	3;3	3;3	3;3	sp|Q8BGJ9|U2AF4_MOUSE Splicing factor U2AF 26 kDa subunit OS=Mus musculus OX=10090 GN=U2af1l4 PE=1 SV=1;sp|Q9D883|U2AF1_MOUSE Splicing factor U2AF 35 kDa subunit OS=Mus musculus OX=10090 GN=U2af1 PE=1 SV=4	2	3	3	3	658;3723;23392	True;True;True	695;3914;24542	23096;23097;23098;23099;23100;23101;23102;23103;23104;23105;23106;23107;23108;23109;23110;23111;23112;23113;23114;23115;23116;23117;23118;23119;23120;23121;23122;23123;23124;23125;23126;23127;23128;23129;23130;23131;23132;23133;23134;23135;23136;23137;23138;23139;23140;23141;23142;23143;23144;23145;23146;23147;23148;23149;23150;23151;23152;23153;23154;23155;23156;23157;121665;682017;682018;682019	37308;37309;37310;37311;37312;37313;37314;37315;37316;37317;37318;37319;37320;37321;37322;37323;37324;37325;37326;37327;37328;37329;37330;37331;37332;37333;37334;37335;37336;37337;37338;37339;37340;37341;37342;37343;37344;37345;37346;37347;37348;37349;37350;37351;37352;37353;37354;37355;37356;37357;37358;37359;37360;37361;37362;37363;37364;37365;37366;37367;37368;37369;37370;37371;37372;37373;373…	37326;194761;1067057			10	10	10	25.836	220	220;239	0	5.7075	111	0	20841000	0	0	0	0	0	0
Q9DB27;Q9CQ21	Mcts1	Malignant T-cell-amplified sequence 1	Q9DB27	4;1	4;1	4;1	sp|Q9DB27|MCTS1_MOUSE Malignant T-cell-amplified sequence 1 OS=Mus musculus OX=10090 GN=Mcts1 PE=1 SV=1	2	4	4	4	6044;7703;15583;17846	True;True;True;True	6338;8062;16266;18751	186433;186434;186435;186436;186437;186438;186439;186440;186441;186442;186443;186444;186445;186446;186447;186448;186449;186450;186451;233406;233407;460387;460388;460389;460390;460391;460392;460393;460394;460395;523860;523861	297282;297283;297284;297285;297286;297287;297288;297289;297290;297291;297292;297293;297294;297295;297296;297297;297298;297299;297300;372328;372329;720234;720235;720236;720237;720238;720239;720240;720241;720242;720243;819512;819513	297283;372329;720234;819512			30.9	30.9	30.9	20.555	181	181;181	0	6.125	29	0	20427000	0	0	0	0	0	0
P52479	Usp10	Ubiquitin carboxyl-terminal hydrolase 10	P52479	2	2	2	sp|P52479|UBP10_MOUSE Ubiquitin carboxyl-terminal hydrolase 10 OS=Mus musculus OX=10090 GN=Usp10 PE=1 SV=3	1	2	2	2	1383;5308	True;True	1456;5573	48033;48034;48035;48036;48037;48038;48039;48040;48041;48042;48043;48044;166993;166994;166995;166996;166997;166998;166999;167000;167001;167002;167003;167004;167005	77088;77089;77090;77091;77092;77093;77094;77095;77096;77097;77098;77099;77100;77101;268098;268099;268100;268101;268102;268103;268104;268105;268106;268107;268108;268109;268110	77098;268105			4.9	4.9	4.9	87.021	792	792	0	6.3761	26	0	20166000	0	0	0	0	0	0
Q8BSY0	Asph	Aspartyl/asparaginyl beta-hydroxylase	Q8BSY0	6	6	6	sp|Q8BSY0|ASPH_MOUSE Aspartyl/asparaginyl beta-hydroxylase OS=Mus musculus OX=10090 GN=Asph PE=1 SV=1	1	6	6	6	1058;10446;11540;13761;15428;19882	True;True;True;True;True;True	1121;10937;12089;14374;16108;20858	37547;37548;37549;37550;37551;37552;37553;37554;37555;37556;313503;313504;313505;313506;313507;313508;313509;313510;313511;313512;313513;349203;349204;349205;349206;349207;349208;349209;349210;349211;349212;349213;349214;349215;349216;349217;349218;349219;349220;408573;408574;408575;408576;408577;408578;408579;408580;408581;408582;408583;408584;455527;455528;455529;455530;455531;455532;455533;455…	61381;61382;61383;61384;61385;61386;61387;61388;61389;61390;61391;493429;493430;493431;493432;493433;493434;493435;493436;493437;493438;493439;493440;493441;493442;493443;551005;551006;551007;551008;551009;551010;551011;551012;551013;551014;551015;551016;551017;551018;551019;551020;551021;551022;637808;637809;637810;637811;637812;637813;637814;637815;637816;637817;637818;637819;637820;637821;6378…	61383;493443;551020;637817;712778;890912			10.9	10.9	10.9	83.041	741	741	0	78.879	75	0	0	20086000	0	0	0	0	0
Q3TCJ1	Fam175b	BRISC complex subunit Abro1	Q3TCJ1	4	4	4	sp|Q3TCJ1|ABRX2_MOUSE BRISC complex subunit Abraxas 2 OS=Mus musculus OX=10090 GN=Abraxas2 PE=1 SV=1	1	4	4	4	1171;11566;23761;23946	True;True;True;True	1237;12115;24926;25119	41727;41728;41729;41730;41731;41732;41733;41734;41735;41736;41737;41738;41739;41740;41741;41742;41743;41744;41745;41746;41747;41748;41749;41750;349663;692373;699339;699340;699341;699342;699343;699344;699345;699346;699347;699348;699349;699350;699351;699352;699353;699354;699355;699356;699357;699358;699359;699360;699361;699362;699363;699364	68064;68065;68066;68067;68068;68069;68070;68071;68072;68073;68074;68075;68076;68077;68078;68079;68080;68081;68082;68083;68084;68085;68086;68087;551531;1083528;1094624;1094625;1094626;1094627;1094628;1094629;1094630;1094631;1094632;1094633;1094634;1094635;1094636;1094637;1094638;1094639;1094640;1094641;1094642;1094643;1094644;1094645;1094646;1094647;1094648;1094649	68072;551531;1083528;1094634			12.8	12.8	12.8	46.942	415	415	0	6.2846	50	0	9790000	9664400	0	0	0	0	0
Q61749	Eif2b4	Translation initiation factor eIF-2B subunit delta	Q61749	2	2	2	sp|Q61749|EI2BD_MOUSE Translation initiation factor eIF-2B subunit delta OS=Mus musculus OX=10090 GN=Eif2b4 PE=1 SV=2	1	2	2	2	7812;13683	True;True	8179;14290	236922;236923;236924;236925;236926;236927;236928;236929;236930;236931;236932;236933;236934;236935;236936;236937;236938;236939;236940;236941;236942;236943;236944;236945;236946;236947;236948;236949;236950;236951;236952;236953;236954;236955;236956;406416;406417;406418	377779;377780;377781;377782;377783;377784;377785;377786;377787;377788;377789;377790;377791;377792;377793;377794;377795;377796;377797;377798;377799;377800;377801;377802;377803;377804;377805;377806;377807;377808;377809;377810;377811;377812;377813;377814;377815;377816;634248;634249;634250	377802;634249			5.9	5.9	5.9	57.624	524	524	0	35.757	40	0	0	19317000	0	0	0	0	0
Q62417	Sorbs1	Sorbin and SH3 domain-containing protein 1	Q62417	10	10	9	sp|Q62417|SRBS1_MOUSE Sorbin and SH3 domain-containing protein 1 OS=Mus musculus OX=10090 GN=Sorbs1 PE=1 SV=2	1	10	10	9	2641;3373;6112;6224;17754;17809;18959;18974;20482;21567	True;True;True;True;True;True;True;True;True;True	2777;3543;6407;6519;18655;18712;19893;19908;21484;22621	87464;87465;87466;109763;109764;188255;188256;188257;188258;188259;188260;188261;188262;188263;188264;188265;188266;188267;188268;188269;188270;190638;190639;190640;190641;190642;190643;190644;190645;190646;190647;190648;190649;190650;190651;190652;190653;190654;190655;190656;190657;190658;190659;190660;190661;520544;522731;548569;548857;548858;548859;548860;548861;548862;548863;589752;589753;589…	138717;138718;138719;174188;174189;300641;300642;300643;300644;300645;300646;300647;300648;300649;300650;300651;300652;300653;300654;300655;300656;304033;304034;304035;304036;304037;304038;304039;304040;304041;304042;304043;304044;304045;304046;304047;304048;304049;304050;304051;304052;304053;304054;304055;304056;304057;304058;304059;304060;304061;812681;817605;851398;851748;851749;851750;851751;…	138719;174189;300644;304061;812681;817605;851398;851754;913679;974341			10.2	10.2	9.3	143.07	1290	1290	0	61.602	72	0	18732000	0	0	0	0	0	0
Q8BNI4	Derl2	Derlin-2	Q8BNI4	2	2	2	sp|Q8BNI4|DERL2_MOUSE Derlin-2 OS=Mus musculus OX=10090 GN=Derl2 PE=1 SV=2	1	2	2	2	13434;21159	True;True	14029;22196	396832;396833;396834;396835;396836;612681;612682;612683;612684;612685;612686;612687;612688;612689;612690;612691;612692;612693;612694;612695;612696;612697;612698;612699;612700;612701;612702;612703;612704;612705;612706;612707;612708;612709;612710;612711;612712;612713;612714;612715;612716;612717;612718;612719;612720;612721;612722;612723;612724;612725;612726	617973;617974;617975;617976;617977;617978;953575;953576;953577;953578;953579;953580;953581;953582;953583;953584;953585;953586;953587;953588;953589;953590;953591;953592;953593;953594;953595;953596;953597;953598;953599;953600;953601;953602;953603;953604;953605;953606;953607;953608;953609;953610;953611;953612;953613;953614;953615;953616;953617;953618;953619;953620;953621;953622;953623;953624;953625;…	617974;953632			17.2	17.2	17.2	27.639	239	239	0	15.623	89	18518000	0	0	0	0	0	0	0
O55222	Ilk	Integrin-linked protein kinase	O55222	4	4	4	sp|O55222|ILK_MOUSE Integrin-linked protein kinase OS=Mus musculus OX=10090 GN=Ilk PE=1 SV=2	1	4	4	4	3322;6860;7552;16433	True;True;True;True	3492;7181;7902;17270	107358;107359;208292;228264;228265;228266;228267;228268;228269;228270;228271;228272;228273;228274;228275;228276;228277;228278;228279;228280;228281;228282;228283;228284;228285;228286;228287;228288;228289;228290;228291;228292;483473;483474;483475;483476;483477	169626;169627;332327;364420;364421;364422;364423;364424;364425;364426;364427;364428;364429;364430;364431;364432;364433;364434;364435;364436;364437;364438;364439;364440;364441;364442;364443;364444;364445;364446;364447;364448;364449;364450;364451;364452;754441;754442;754443;754444;754445	169626;332327;364449;754442			8.8	8.8	8.8	51.373	452	452	0.001716	2.617	41	18377000	0	0	0	0	0	0	0
O08583;Q9JJW6	Alyref;Alyref2	THO complex subunit 4;Aly/REF export factor 2	O08583;Q9JJW6	5;4	5;4	5;4	sp|O08583|THOC4_MOUSE THO complex subunit 4 OS=Mus musculus OX=10090 GN=Alyref PE=1 SV=3;sp|Q9JJW6|ALRF2_MOUSE Aly/REF export factor 2 OS=Mus musculus OX=10090 GN=Alyref2 PE=1 SV=1	2	5	5	5	432;14374;15752;18185;19759	True;True;True;True;True	455;15011;16456;19099;20731	15331;15332;426252;426253;426254;426255;426256;426257;426258;426259;426260;426261;426262;463958;463959;463960;531349;531350;531351;531352;531353;531354;531355;531356;531357;531358;531359;531360;531361;531362;531363;531364;531365;531366;531367;531368;531369;531370;531371;531372;531373;531374;531375;531376;531377;531378;531379;531380;531381;531382;531383;531384;531385;531386;531387;531388;531389;53…	24473;24474;24475;664973;664974;664975;664976;664977;664978;664979;664980;664981;664982;664983;664984;664985;664986;664987;664988;725168;725169;725170;829586;829587;829588;829589;829590;829591;829592;829593;829594;829595;829596;829597;829598;829599;829600;829601;829602;829603;829604;829605;829606;829607;829608;829609;829610;829611;829612;829613;829614;829615;829616;829617;829618;829619;829620;829…	24473;664978;725169;829590;883647			27.1	27.1	27.1	26.94	255	255;218	0	190.07	108	18171000	0	0	0	0	0	0	0
Q8R035	Ict1	Peptidyl-tRNA hydrolase ICT1, mitochondrial	Q8R035	2	2	2	sp|Q8R035|ICT1_MOUSE Peptidyl-tRNA hydrolase ICT1, mitochondrial OS=Mus musculus OX=10090 GN=Mrpl58 PE=1 SV=1	1	2	2	2	830;15017	True;True	878;15681	28818;28819;28820;28821;28822;28823;28824;28825;28826;28827;28828;28829;28830;28831;28832;28833;28834;28835;28836;28837;28838;28839;28840;28841;28842;28843;28844;28845;28846;28847;28848;28849;28850;28851;28852;28853;28854;28855;28856;28857;28858;28859;444247;444248;444249;444250;444251;444252;444253;444254;444255;444256;444257;444258;444259	47179;47180;47181;47182;47183;47184;47185;47186;47187;47188;47189;47190;47191;47192;47193;47194;47195;47196;47197;47198;47199;47200;47201;47202;47203;47204;47205;47206;47207;47208;47209;47210;47211;47212;47213;47214;47215;47216;47217;47218;47219;47220;47221;695787;695788;695789;695790;695791;695792;695793;695794;695795;695796;695797;695798;695799	47217;695799			9.2	9.2	9.2	23.477	206	206	0.001692	2.4441	56	0	17955000	0	0	0	0	0	0
Q3U5Q7	Cmpk2	UMP-CMP kinase 2, mitochondrial	Q3U5Q7	6	6	6	sp|Q3U5Q7|CMPK2_MOUSE UMP-CMP kinase 2, mitochondrial OS=Mus musculus OX=10090 GN=Cmpk2 PE=1 SV=2	1	6	6	6	2393;2400;2414;12875;15859;23118	True;True;True;True;True;True	2520;2527;2541;13456;16578;24244	80175;80176;80177;80178;80179;80180;80181;80182;80183;80184;80185;80186;80187;80188;80189;80190;80191;80192;80193;80194;80195;80196;80433;80434;80435;80436;80885;80886;382022;382023;382024;382025;382026;382027;382028;382029;382030;382031;382032;382033;382034;382035;382036;382037;382038;382039;382040;382041;382042;382043;382044;382045;382046;382047;382048;382049;382050;382051;382052;382053;382054;…	127886;127887;127888;127889;127890;127891;127892;127893;127894;127895;127896;127897;127898;127899;127900;127901;127902;127903;127904;127905;127906;127907;127908;128280;128281;128282;128283;128862;128863;595077;595078;595079;595080;595081;595082;595083;595084;595085;595086;595087;595088;595089;595090;595091;595092;595093;595094;595095;595096;595097;595098;595099;595100;595101;595102;595103;595104;…	127907;128280;128862;595080;729092;1048608			16.8	16.8	16.8	50.036	447	447	0	7.0743	66	17706000	0	0	0	0	0	0	0
Q9D1I5	Mcee	Methylmalonyl-CoA epimerase, mitochondrial	Q9D1I5	3	3	3	sp|Q9D1I5|MCEE_MOUSE Methylmalonyl-CoA epimerase, mitochondrial OS=Mus musculus OX=10090 GN=Mcee PE=1 SV=1	1	3	3	3	10609;14483;15844	True;True;True	11104;15134;16563	319188;319189;430510;430511;430512;430513;430514;430515;430516;430517;430518;430519;430520;430521;430522;430523;430524;430525;430526;430527;430528;430529;430530;430531;430532;430533;430534;430535;430536;430537;430538;466353;466354;466355;466356;466357;466358;466359;466360;466361;466362;466363;466364;466365;466366;466367;466368;466369;466370;466371;466372;466373;466374;466375;466376;466377;466378;…	504202;504203;675921;675922;675923;675924;675925;675926;675927;675928;675929;675930;675931;675932;675933;675934;675935;675936;675937;675938;675939;675940;675941;675942;675943;675944;675945;675946;675947;675948;675949;675950;675951;675952;728753;728754;728755;728756;728757;728758;728759;728760;728761;728762;728763;728764;728765;728766;728767;728768;728769;728770;728771;728772;728773;728774;728775;…	504203;675926;728781			25.8	25.8	25.8	19.017	178	178	0	10.418	73	0	17511000	0	0	0	0	0	0
P62838	Ube2d2	Ubiquitin-conjugating enzyme E2 D2	P62838	3	3	1	sp|P62838|UB2D2_MOUSE Ubiquitin-conjugating enzyme E2 D2 OS=Mus musculus OX=10090 GN=Ube2d2 PE=1 SV=1	1	3	3	1	10749;11882;23210	True;True;True	11251;12442;24342	323653;323654;323655;323656;323657;323658;323659;323660;358285;358286;358287;358288;358289;358290;358291;358292;675661;675662;675663;675664;675665;675666;675667;675668;675669;675670;675671;675672;675673;675674;675675;675676;675677;675678;675679;675680;675681;675682;675683;675684;675685;675686;675687;675688;675689;675690;675691;675692;675693;675694;675695;675696;675697;675698;675699;675700;675701;…	512009;512010;512011;512012;512013;512014;512015;512016;564615;564616;564617;564618;564619;564620;564621;564622;564623;564624;564625;564626;564627;1056394;1056395;1056396;1056397;1056398;1056399;1056400;1056401;1056402;1056403;1056404;1056405;1056406;1056407;1056408;1056409;1056410;1056411;1056412;1056413;1056414;1056415;1056416;1056417;1056418;1056419;1056420;1056421;1056422;1056423;1056424;1056…	512014;564622;1056498			35.4	35.4	6.8	16.735	147	147	0	20.189	171	17446000	0	0	0	0	0	0	0
B2RY56	Rbm25	RNA-binding protein 25	B2RY56	5	5	5	sp|B2RY56|RBM25_MOUSE RNA-binding protein 25 OS=Mus musculus OX=10090 GN=Rbm25 PE=1 SV=2	1	5	5	5	4900;6673;6898;14069;14221	True;True;True;True;True	5146;6983;7220;14698;14852	156179;202332;202333;209248;209249;209250;209251;209252;418539;422953;422954;422955;422956;422957	250069;323418;323419;333488;333489;333490;333491;333492;652707;660032;660033;660034;660035;660036	250069;323419;333489;652707;660032			7.9	7.9	7.9	99.551	838	838	0.0013339	3.1166	14	0	0	0	17143000	0	0	0	0
Q3UGR5	Hdhd2	Haloacid dehalogenase-like hydrolase domain-containing protein 2	Q3UGR5	6	6	6	sp|Q3UGR5|HDHD2_MOUSE Haloacid dehalogenase-like hydrolase domain-containing protein 2 OS=Mus musculus OX=10090 GN=Hdhd2 PE=1 SV=2	1	6	6	6	1457;3153;3412;14235;18376;20938	True;True;True;True;True;True	1535;3315;3585;14867;19294;21963	50630;101690;111277;423201;423202;423203;423204;423205;423206;423207;423208;423209;423210;423211;423212;423213;423214;423215;423216;423217;423218;423219;423220;423221;535417;535418;535419;535420;535421;535422;535423;535424;535425;535426;604085;604086;604087;604088;604089;604090;604091;604092;604093;604094;604095;604096;604097;604098;604099;604100;604101;604102;604103;604104;604105;604106;604107;6…	81199;160203;176714;660583;660584;660585;660586;660587;660588;660589;660590;660591;660592;660593;660594;660595;660596;660597;660598;660599;660600;660601;660602;660603;834800;834801;834802;834803;834804;834805;834806;834807;834808;834809;938805;938806;938807;938808;938809;938810;938811;938812;938813;938814;938815;938816;938817;938818;938819;938820;938821;938822;938823;938824;938825;938826;938827;9…	81199;160203;176714;660596;834804;938815			40.5	40.5	40.5	28.73	259	259	0.001368	3.4362	130	0	0	17055000	0	0	0	0	0
Q62393	Tpd52	Tumor protein D52	Q62393	3	3	3	sp|Q62393|TPD52_MOUSE Tumor protein D52 OS=Mus musculus OX=10090 GN=Tpd52 PE=1 SV=2	1	3	3	3	9485;13653;22442	True;True;True	9926;14260;23536	284960;284961;405397;405398;405399;651690;651691;651692;651693;651694;651695;651696;651697;651698;651699;651700;651701;651702;651703	452136;452137;452138;632354;632355;632356;1018179;1018180;1018181;1018182;1018183;1018184;1018185;1018186;1018187;1018188;1018189;1018190;1018191;1018192;1018193	452137;632354;1018186			17	17	17	24.313	224	224	0.0013375	3.1533	21	0	16765000	0	0	0	0	0	0
Q99JZ7	Errfi1	ERBB receptor feedback inhibitor 1	Q99JZ7	2	2	2	sp|Q99JZ7|ERRFI_MOUSE ERBB receptor feedback inhibitor 1 OS=Mus musculus OX=10090 GN=Errfi1 PE=1 SV=1	1	2	2	2	15111;19028	True;True	15776;19963	446496;446497;446498;550224;550225;550226;550227;550228;550229;550230;550231;550232	698975;698976;698977;853648;853649;853650;853651;853652;853653;853654;853655;853656;853657	698975;853653			6.7	6.7	6.7	50.075	461	461	0.0013507	3.2448	13	0	0	0	16629000	0	0	0	0
P15327	Bpgm	Bisphosphoglycerate mutase	P15327	5	5	5	sp|P15327|PMGE_MOUSE Bisphosphoglycerate mutase OS=Mus musculus OX=10090 GN=Bpgm PE=1 SV=2	1	5	5	5	6816;10152;14511;15676;19557	True;True;True;True;True	7135;10629;15163;16368;20521	207052;303667;303668;303669;303670;303671;303672;303673;303674;431161;431162;431163;462337;564534;564535;564536;564537;564538;564539;564540;564541;564542;564543;564544;564545;564546;564547	330645;477038;477039;477040;477041;477042;477043;477044;477045;477046;676741;676742;676743;723102;874800;874801;874802;874803;874804;874805;874806;874807;874808;874809;874810;874811;874812;874813	330645;477041;676741;723102;874813			19.7	19.7	19.7	29.978	259	259	0.00046838	3.8115	27	0	16329000	0	0	0	0	0	0
Q11136	Pepd	Xaa-Pro dipeptidase	Q11136	5	5	5	sp|Q11136|PEPD_MOUSE Xaa-Pro dipeptidase OS=Mus musculus OX=10090 GN=Pepd PE=1 SV=3	1	5	5	5	1167;2121;2122;17166;23523	True;True;True;True;True	1233;2238;2239;18036;24680	41697;41698;41699;71753;71754;71755;71756;71757;71758;71759;71760;71761;71762;71763;71764;71765;71766;71767;71768;71769;71770;71771;71772;71773;71774;71775;71776;71777;503792;503793;503794;685746;685747;685748;685749;685750;685751;685752	68031;68032;68033;115057;115058;115059;115060;115061;115062;115063;115064;115065;115066;115067;115068;115069;115070;115071;115072;115073;115074;115075;115076;115077;115078;115079;115080;115081;115082;115083;115084;115085;115086;115087;785564;785565;785566;1073147;1073148;1073149;1073150;1073151;1073152;1073153;1073154	68032;115082;115086;785565;1073153			8.7	8.7	8.7	55.028	493	493	0	13.945	44	16220000	0	0	0	0	0	0	0
CON__Q6IFZ6;Q6IFZ6;CON__Q9R0H5;CON__Q6NXH9;Q6IFZ9;Q9R0H5;Q6NXH9	Krt77;Krt74;Krt71;Krt73	Keratin, type II cytoskeletal 1b;Keratin, type II cytoskeletal 74;Keratin, type II cytoskeletal 71;Keratin, type II cytoskeletal 73	CON__Q6IFZ6;Q6IFZ6;CON__Q9R0H5;CON__Q6NXH9;Q6IFZ9;Q9R0H5;Q6NXH9	5;5;3;3;3;3;3	2;2;1;1;1;1;1	0;0;0;0;0;0;0	;sp|Q6IFZ6|K2C1B_MOUSE Keratin, type II cytoskeletal 1b OS=Mus musculus OX=10090 GN=Krt77 PE=1 SV=1;;;sp|Q6IFZ9|K2C74_MOUSE Keratin, type II cytoskeletal 74 OS=Mus musculus OX=10090 GN=Krt74 PE=3 SV=1;sp|Q9R0H5|K2C71_MOUSE Keratin, type II cytoskeletal 71	7	5	2	0	6779;6780;7244;16906;18029	False;False;True;False;True	7098;7099;7581;17766;18936	205932;205933;205934;205935;205936;205937;205938;205939;205940;205941;205942;205943;205944;205945;205946;205947;205948;205949;205950;205951;205952;205953;205954;205955;205956;205957;205958;205959;205960;205961;205962;205963;219952;219953;219954;219955;219956;219957;497628;497629;497630;497631;497632;497633;497634;497635;497636;497637;497638;497639;497640;497641;497642;497643;497644;497645;497646;…	328933;328934;328935;328936;328937;328938;328939;328940;328941;328942;328943;328944;328945;328946;328947;328948;328949;328950;328951;328952;328953;328954;328955;328956;328957;328958;328959;328960;328961;328962;328963;328964;351193;351194;351195;351196;351197;351198;776577;776578;776579;776580;776581;776582;776583;776584;776585;776586;776587;776588;776589;776590;776591;776592;776593;776594;776595;…	328949;328963;351195;776609;825773			7	3.7	0	61.358	572	572;572;524;539;495;524;539	0	14.823	13	0	0	0	16155000	0	0	0	0
Q8BFZ9;Q91X78	Erlin2	Erlin-2	Q8BFZ9	5;2	5;2	5;2	sp|Q8BFZ9|ERLN2_MOUSE Erlin-2 OS=Mus musculus OX=10090 GN=Erlin2 PE=1 SV=1	2	5	5	5	368;1172;11531;20501;22221	True;True;True;True;True	389;1238;12078;21504;23310	13359;13360;13361;13362;13363;41751;41752;41753;348915;348916;348917;348918;348919;348920;348921;348922;348923;348924;348925;348926;348927;348928;348929;348930;348931;348932;348933;348934;348935;348936;348937;348938;348939;348940;348941;348942;348943;348944;348945;348946;348947;348948;348949;590209;644863;644864;644865;644866;644867;644868;644869;644870;644871;644872;644873;644874;644875;644876;6…	21273;21274;21275;21276;21277;68088;68089;68090;550638;550639;550640;550641;550642;550643;550644;550645;550646;550647;550648;550649;550650;550651;550652;550653;550654;550655;550656;550657;550658;550659;550660;550661;550662;550663;550664;550665;550666;550667;550668;550669;550670;550671;550672;550673;550674;550675;550676;550677;914387;1008396;1008397;1008398;1008399;1008400;1008401;1008402;1008403;…	21274;68090;550677;914387;1008413			14.1	14.1	14.1	37.872	340	340;348	0	6.8734	90	0	0	0	16044000	0	0	0	0
Q6NT99	Dusp23	Dual specificity protein phosphatase 23	Q6NT99	4	4	4	sp|Q6NT99|DUS23_MOUSE Dual specificity protein phosphatase 23 OS=Mus musculus OX=10090 GN=Dusp23 PE=1 SV=1	1	4	4	4	9901;11321;12896;14563	True;True;True;True	10363;11856;13478;15215	296628;296629;296630;296631;296632;342317;382525;382526;382527;382528;382529;382530;382531;382532;382533;382534;382535;382536;382537;382538;382539;382540;382541;382542;382543;382544;382545;382546;382547;382548;382549;382550;382551;382552;382553;382554;382555;382556;382557;382558;382559;382560;382561;382562;382563;432155;432156	467910;467911;467912;467913;467914;467915;541306;595738;595739;595740;595741;595742;595743;595744;595745;595746;595747;595748;595749;595750;595751;595752;595753;595754;595755;595756;595757;595758;595759;595760;595761;595762;595763;595764;595765;595766;595767;595768;595769;595770;595771;595772;595773;595774;595775;595776;595777;595778;678000;678001	467911;541306;595770;678000			31.3	31.3	31.3	16.637	150	150	0.001328	3.0417	50	15793000	0	0	0	0	0	0	0
O70305	Atxn2	Ataxin-2	O70305	6	6	6	sp|O70305|ATX2_MOUSE Ataxin-2 OS=Mus musculus OX=10090 GN=Atxn2 PE=1 SV=1	1	6	6	6	245;1697;2973;14833;15973;17873	True;True;True;True;True;True	262;1797;3121;15495;16722;18779	8143;8144;8145;8146;8147;8148;59049;59050;59051;59052;59053;59054;96056;96057;96058;96059;96060;96061;96062;96063;96064;96065;96066;96067;96068;96069;439404;439405;439406;439407;470690;524442	12160;12161;12162;12163;12164;12165;95388;95389;95390;95391;95392;95393;151413;151414;151415;151416;151417;151418;151419;151420;151421;151422;151423;151424;151425;151426;151427;689326;689327;689328;689329;735639;820190	12163;95393;151426;689327;735639;820190			6.1	6.1	6.1	136.48	1285	1285	0	6.5673	29	0	0	0	15306000	0	0	0	0
Q921T2	Tor1aip1	Torsin-1A-interacting protein 1	Q921T2	4	4	4	sp|Q921T2|TOIP1_MOUSE Torsin-1A-interacting protein 1 OS=Mus musculus OX=10090 GN=Tor1aip1 PE=1 SV=3	1	4	4	4	7523;7548;9663;13384	True;True;True;True	7873;7898;10112;13977	227521;227522;227523;227524;228190;228191;228192;228193;228194;228195;228196;228197;228198;228199;228200;228201;228202;228203;228204;228205;228206;228207;228208;228209;228210;228211;228212;228213;228214;228215;228216;289783;395890;395891;395892;395893;395894;395895;395896;395897;395898;395899;395900;395901;395902;395903;395904;395905;395906;395907	363123;363124;363125;363126;364334;364335;364336;364337;364338;364339;364340;364341;364342;364343;364344;364345;364346;364347;364348;364349;364350;364351;364352;364353;364354;364355;364356;364357;364358;364359;364360;364361;364362;364363;364364;364365;364366;364367;364368;459031;616553;616554;616555;616556;616557;616558;616559;616560;616561;616562;616563;616564;616565;616566;616567;616568;616569;…	363123;364363;459031;616564			9.2	9.2	9.2	66.78	595	595	0	10.56	58	15249000	0	0	0	0	0	0	0
P25911;Q04736;P05480	Lyn	Tyrosine-protein kinase Lyn	P25911	4;1;1	4;1;1	2;0;0	sp|P25911|LYN_MOUSE Tyrosine-protein kinase Lyn OS=Mus musculus OX=10090 GN=Lyn PE=1 SV=4	3	4	4	2	3057;18023;19698;21456	True;True;True;True	3211;18930;20667;22506	99008;99009;528170;568232;568233;568234;568235;568236;568237;568238;568239;568240;568241;621763	156030;156031;825573;880978;880979;880980;880981;880982;880983;880984;880985;880986;880987;880988;969898	156031;825573;880988;969898			9.4	9.4	5.7	58.812	512	512;541;541	0.0025052	2.3237	15	0	0	15090000	0	0	0	0	0
Q9JMG1	Edf1	Endothelial differentiation-related factor 1	Q9JMG1	4	4	4	sp|Q9JMG1|EDF1_MOUSE Endothelial differentiation-related factor 1 OS=Mus musculus OX=10090 GN=Edf1 PE=1 SV=1	1	4	4	4	623;1118;11255;23843	True;True;True;True	660;1183;11789;25009	22165;22166;39900;39901;39902;39903;39904;39905;39906;340232;340233;340234;340235;340236;340237;340238;340239;340240;340241;340242;340243;340244;340245;340246;340247;340248;340249;340250;340251;340252;340253;340254;340255;340256;340257;340258;340259;340260;340261;340262;340263;340264;340265;340266;340267;340268;340269;340270;340271;340272;340273;340274;340275;340276;340277;340278;340279;340280;34…	35824;35825;65121;65122;65123;65124;65125;65126;65127;538300;538301;538302;538303;538304;538305;538306;538307;538308;538309;538310;538311;538312;538313;538314;538315;538316;538317;538318;538319;538320;538321;538322;538323;538324;538325;538326;538327;538328;538329;538330;538331;538332;538333;538334;538335;538336;538337;538338;538339;538340;538341;538342;538343;538344;538345;538346;538347;538348;53…	35824;65124;538356;1087124			29.7	29.7	29.7	16.369	148	148	0	26.322	71	14597000	0	0	0	0	0	0	0
Q7TPV4	Mybbp1a	Myb-binding protein 1A	Q7TPV4	6	6	6	sp|Q7TPV4|MBB1A_MOUSE Myb-binding protein 1A OS=Mus musculus OX=10090 GN=Mybbp1a PE=1 SV=2	1	6	6	6	601;1541;2257;5855;13932;17426	True;True;True;True;True;True	636;1622;2380;6135;14554;18309	20896;53995;53996;53997;53998;53999;54000;54001;54002;54003;54004;54005;54006;54007;75706;75707;75708;75709;181773;414007;414008;414009;414010;414011;414012;414013;414014;414015;414016;414017;414018;414019;414020;414021;511236;511237;511238;511239	33040;86826;86827;86828;86829;86830;86831;86832;86833;86834;86835;86836;86837;86838;86839;86840;121251;121252;121253;121254;290310;646039;646040;646041;646042;646043;646044;646045;646046;646047;646048;646049;646050;646051;646052;646053;796776;796777;796778;796779	33040;86834;121252;290310;646049;796779			6.2	6.2	6.2	152.04	1344	1344	0	144.24	40	0	14299000	0	0	0	0	0	0
O89053	Coro1a	Coronin-1A	O89053	5	5	5	sp|O89053|COR1A_MOUSE Coronin-1A OS=Mus musculus OX=10090 GN=Coro1a PE=1 SV=5	1	5	5	5	464;2249;11177;13317;23749	True;True;True;True;True	489;2371;11698;13909;24914	16429;75496;75497;75498;75499;75500;75501;75502;75503;75504;75505;75506;75507;75508;75509;75510;75511;75512;75513;75514;75515;75516;75517;75518;75519;75520;75521;75522;75523;75524;75525;337762;337763;337764;394043;394044;394045;394046;394047;394048;394049;394050;394051;394052;394053;394054;394055;394056;394057;394058;394059;394060;394061;394062;692200;692201;692202;692203;692204;692205;692206;692…	26417;121035;121036;121037;121038;121039;121040;121041;121042;121043;121044;121045;121046;121047;121048;121049;121050;121051;121052;121053;121054;121055;121056;121057;121058;121059;121060;121061;121062;121063;121064;534148;534149;534150;614083;614084;614085;614086;614087;614088;614089;614090;614091;614092;614093;614094;614095;614096;614097;614098;614099;614100;614101;614102;1083256;1083257;108325…	26417;121063;534148;614097;1083277			12.4	12.4	12.4	50.989	461	461	0	50.618	76	0	13726000	0	0	0	0	0	0
Q8BU33	Ilvbl	Acetolactate synthase-like protein	Q8BU33	5	5	5	sp|Q8BU33|ILVBL_MOUSE Acetolactate synthase-like protein OS=Mus musculus OX=10090 GN=Ilvbl PE=1 SV=1	1	5	5	5	277;13720;16499;20248;20668	True;True;True;True;True	295;14331;17340;21242;21681	10142;10143;10144;10145;10146;10147;10148;10149;10150;10151;10152;10153;10154;10155;10156;10157;10158;10159;10160;10161;10162;10163;10164;10165;10166;10167;10168;10169;407562;485602;583488;583489;583490;595968;595969	15706;15707;15708;15709;15710;15711;15712;15713;15714;15715;15716;15717;15718;15719;15720;15721;15722;15723;15724;15725;15726;15727;15728;15729;15730;15731;15732;15733;15734;15735;15736;636271;757511;904288;904289;904290;924497;924498;924499	15722;636271;757511;904288;924498			14.9	14.9	14.9	68.155	632	632	0	4.0509	39	0	13588000	0	0	0	0	0	0
Q811U4	Mfn1	Mitofusin-1	Q811U4	4	4	4	sp|Q811U4|MFN1_MOUSE Mitofusin-1 OS=Mus musculus OX=10090 GN=Mfn1 PE=1 SV=3	1	4	4	4	1850;13090;15110;23201	True;True;True;True	1957;13678;15775;24333	64439;388198;388199;446495;675490	104522;604672;604673;698974;1056179	104522;604672;698974;1056179			8.4	8.4	8.4	83.725	741	741	0.0044788	2.0855	5	0	13452000	0	0	0	0	0	0
O88746	Tom1	Target of Myb protein 1	O88746	6	6	6	sp|O88746|TOM1_MOUSE Target of Myb protein 1 OS=Mus musculus OX=10090 GN=Tom1 PE=1 SV=1	1	6	6	6	11028;15737;18201;19197;23225;24554	True;True;True;True;True;True	11540;16440;19115;20137;24357;25751	332567;332568;332569;463721;463722;463723;463724;463725;463726;463727;463728;463729;463730;463731;463732;463733;463734;463735;463736;463737;463738;463739;463740;463741;531581;554517;554518;554519;554520;676051;676052;676053;676054;676055;676056;676057;676058;676059;716617;716618;716619;716620;716621;716622;716623	525749;525750;525751;724919;724920;724921;724922;724923;724924;724925;724926;724927;724928;724929;724930;724931;724932;724933;724934;724935;724936;724937;724938;724939;724940;724941;724942;724943;724944;724945;829887;859668;859669;859670;859671;1057015;1057016;1057017;1057018;1057019;1057020;1057021;1057022;1057023;1057024;1123909;1123910;1123911;1123912;1123913;1123914;1123915;1123916	525749;724942;829887;859668;1057016;1123914			15.7	15.7	15.7	54.325	492	492	0	15.282	50	0	12924000	0	0	0	0	0	0
P24547	Impdh2	Inosine-5-monophosphate dehydrogenase 2	P24547	5	5	5	sp|P24547|IMDH2_MOUSE Inosine-5-monophosphate dehydrogenase 2 OS=Mus musculus OX=10090 GN=Impdh2 PE=1 SV=2	1	5	5	5	9717;15344;16970;21731;22215	True;True;True;True;True	10168;16020;17832;22796;23304	291401;452573;452574;452575;452576;452577;452578;499230;499231;499232;499233;499234;499235;629549;644641;644642;644643;644644;644645;644646;644647;644648;644649;644650;644651;644652;644653;644654;644655;644656;644657;644658;644659;644660;644661;644662;644663;644664;644665;644666;644667;644668;644669;644670;644671;644672;644673;644674;644675;644676;644677;644678;644679	461066;707918;707919;707920;707921;707922;707923;779125;779126;779127;779128;779129;779130;981505;1008104;1008105;1008106;1008107;1008108;1008109;1008110;1008111;1008112;1008113;1008114;1008115;1008116;1008117;1008118;1008119;1008120;1008121;1008122;1008123;1008124;1008125;1008126;1008127;1008128;1008129;1008130;1008131;1008132;1008133;1008134;1008135;1008136;1008137;1008138;1008139;1008140;10081…	461066;707918;779127;981505;1008137			12.1	12.1	12.1	55.814	514	514	0.0013423	3.189	47	0	0	12709000	0	0	0	0	0
Q8QZR1	Tat	Tyrosine aminotransferase	Q8QZR1	7	7	7	sp|Q8QZR1|ATTY_MOUSE Tyrosine aminotransferase OS=Mus musculus OX=10090 GN=Tat PE=1 SV=1	1	7	7	7	5124;11062;13816;15780;20625;21558;24963	True;True;True;True;True;True;True	5380;11575;14434;16489;21633;22612;26180	161757;161758;161759;334722;334723;410024;464567;464568;464569;464570;464571;464572;594275;624654;624655;624656;728807	259062;259063;259064;529311;529312;639909;725924;725925;725926;725927;725928;725929;725930;725931;921942;974227;974228;974229;1143955;1143956	259062;529311;639909;725925;921942;974228;1143955			26.4	26.4	26.4	50.565	454	454	0	49.627	20	0	12197000	0	0	0	0	0	0
P11859	Agt	Angiotensinogen;Angiotensin-1;Angiotensin-2;Angiotensin-3;Angiotensin-4;Angiotensin 1-9;Angiotensin 1-7;Angiotensin 1-5;Angiotensin 1-4	P11859	4	4	4	sp|P11859|ANGT_MOUSE Angiotensinogen OS=Mus musculus OX=10090 GN=Agt PE=1 SV=1	1	4	4	4	16568;19695;22421;22702	True;True;True;True	17413;20663;23512;23810	487812;568114;568115;651138;651139;651140;659477	760859;880743;880744;1017472;1017473;1017474;1029994	760859;880743;1017473;1029994			9.9	9.9	9.9	51.99	477	477	0.0067837	1.9726	7	0	11971000	0	0	0	0	0	0
P14576	Srp54	Signal recognition particle 54 kDa protein	P14576	5	5	5	sp|P14576|SRP54_MOUSE Signal recognition particle 54 kDa protein OS=Mus musculus OX=10090 GN=Srp54 PE=1 SV=2	1	5	5	5	791;4481;8303;13125;18925	True;True;True;True;True	836;4710;8692;13714;19859	27729;27730;143735;143736;143737;143738;143739;143740;143741;143742;143743;143744;143745;143746;143747;143748;143749;143750;143751;143752;143753;143754;143755;143756;143757;143758;143759;143760;143761;143762;143763;143764;143765;143766;143767;143768;143769;143770;143771;143772;143773;251023;251024;251025;389626;389627;389628;389629;547546	45481;45482;231419;231420;231421;231422;231423;231424;231425;231426;231427;231428;231429;231430;231431;231432;231433;231434;231435;231436;231437;231438;231439;231440;231441;231442;231443;231444;231445;231446;231447;231448;231449;231450;231451;231452;231453;231454;231455;231456;231457;231458;231459;399775;399776;399777;607689;607690;607691;607692;850104	45482;231453;399776;607692;850104			11.9	11.9	11.9	55.72	504	504	0	5.8655	51	0	0	0	11572000	0	0	0	0
Q04447	Ckb	Creatine kinase B-type	Q04447	5	5	5	sp|Q04447|KCRB_MOUSE Creatine kinase B-type OS=Mus musculus OX=10090 GN=Ckb PE=1 SV=1	1	5	5	5	3814;9246;13383;13614;23302	True;True;True;True;True	4009;9673;13975;13976;14219;24442	124664;124665;124666;124667;124668;124669;124670;124671;124672;124673;124674;124675;124676;124677;124678;124679;124680;124681;124682;124683;124684;124685;124686;277088;277089;277090;395869;395870;395871;395872;395873;395874;395875;395876;395877;395878;395879;395880;395881;395882;395883;395884;395885;395886;395887;395888;395889;403771;403772;403773;678433	199907;199908;199909;199910;199911;199912;199913;199914;199915;199916;199917;199918;199919;199920;199921;199922;199923;199924;199925;199926;199927;199928;199929;199930;440881;440882;440883;616532;616533;616534;616535;616536;616537;616538;616539;616540;616541;616542;616543;616544;616545;616546;616547;616548;616549;616550;616551;616552;629454;629455;629456;1060700	199923;440883;616538;629456;1060700			19.4	19.4	19.4	42.713	381	381	0	17.664	52	0	0	11271000	0	0	0	0	0
P30681	Hmgb2	High mobility group protein B2	P30681	5	2	2	sp|P30681|HMGB2_MOUSE High mobility group protein B2 OS=Mus musculus OX=10090 GN=Hmgb2 PE=1 SV=3	1	5	2	2	8612;12229;12388;16328;24582	False;True;True;False;False	9013;12795;12959;17143;17144;25779	259765;366846;366847;366848;370587;480368;480369;480370;480371;480372;480373;480374;480375;480376;480377;480378;480379;480380;480381;480382;480383;480384;480385;480386;480387;480388;480389;480390;480391;480392;480393;480394;480395;480396;480397;480398;480399;480400;480401;480402;480403;480404;480405;480406;480407;480408;480409;480410;480411;480412;480413;480414;480415;480416;480417;480418;480419;…	413141;575531;575532;575533;580433;749580;749581;749582;749583;749584;749585;749586;749587;749588;749589;749590;749591;749592;749593;749594;749595;749596;749597;749598;749599;749600;749601;749602;749603;749604;749605;749606;749607;749608;749609;749610;749611;749612;749613;749614;749615;749616;749617;749618;749619;749620;749621;749622;749623;749624;749625;749626;749627;749628;749629;749630;749631;…	413141;575533;580433;749654;1124838	245	13	23.3	12.4	12.4	24.162	210	210	0.0066406	1.8526	4	0	11187000	0	0	0	0	0	0
Q91YX5	Lpgat1	Acyl-CoA:lysophosphatidylglycerol acyltransferase 1	Q91YX5	4	4	4	sp|Q91YX5|LGAT1_MOUSE Acyl-CoA:lysophosphatidylglycerol acyltransferase 1 OS=Mus musculus OX=10090 GN=Lpgat1 PE=1 SV=1	1	4	4	4	604;7007;10569;24270	True;True;True;True	639;7334;11062;25456	20916;212399;212400;317477;317478;317479;317480;317481;317482;317483;317484;317485;317486;317487;317488;317489;317490;317491;317492;317493;317494;317495;317496;317497;317498;317499;317500;708781;708782;708783;708784;708785;708786;708787;708788;708789;708790;708791;708792;708793	33061;338498;338499;500747;500748;500749;500750;500751;500752;500753;500754;500755;500756;500757;500758;500759;500760;500761;500762;500763;500764;500765;500766;500767;500768;500769;500770;500771;500772;500773;500774;500775;500776;500777;1110380;1110381;1110382;1110383;1110384;1110385;1110386;1110387;1110388;1110389;1110390;1110391;1110392;1110393	33061;338498;500771;1110381			15.1	15.1	15.1	43.088	370	370	0	4.1237	47	4672000	6423600	0	0	0	0	0	0
Q8BKC5	Ipo5	Importin-5	Q8BKC5	5	5	5	sp|Q8BKC5|IPO5_MOUSE Importin-5 OS=Mus musculus OX=10090 GN=Ipo5 PE=1 SV=3	1	5	5	5	5;15380;16971;21248;22050	True;True;True;True;True	5;16058;17833;22287;23134	94;95;96;97;98;99;100;101;102;103;104;105;106;107;108;109;110;111;112;113;114;115;116;117;118;119;120;121;122;123;124;125;126;127;128;129;130;131;132;133;134;135;136;137;138;139;140;141;142;143;144;145;146;147;148;149;150;454060;454061;454062;454063;454064;499236;499237;499238;499239;615397;638719;638720;638721;638722;638723	109;110;111;112;113;114;115;116;117;118;119;120;121;122;123;124;125;126;127;128;129;130;131;132;133;134;135;136;137;138;139;140;141;142;143;144;145;146;147;148;149;150;151;152;153;154;155;156;157;158;159;160;161;162;163;164;165;166;167;168;169;170;171;172;173;174;175;176;177;178;179;180;181;182;183;184;185;186;187;188;189;190;191;192;193;710374;710375;710376;710377;710378;779131;779132;779133;779…	145;710377;779134;959011;997767			7.3	7.3	7.3	123.59	1097	1097	0	38.575	100	0	11013000	0	0	0	0	0	0
Q8BK03	Fam73b	Protein FAM73B	Q8BK03	1	1	1	sp|Q8BK03|MIGA2_MOUSE Mitoguardin 2 OS=Mus musculus OX=10090 GN=Miga2 PE=1 SV=1	1	1	1	1	19926	TRUE	20909	575142;575143;575144	892030;892031;892032;892033	892031			2.5	2.5	2.5	65.547	593	593	0	5.2169	4	0	10297000	0	0	0	0	0	0
Q921M7	Fam49b	Protein FAM49B	Q921M7	1	1	1	sp|Q921M7|FA49B_MOUSE Protein FAM49B OS=Mus musculus OX=10090 GN=Fam49b PE=1 SV=1	1	1	1	1	11282	TRUE	11817	341014;341015	539245;539246	539246			5.9	5.9	5.9	36.776	324	324	0	5.7657	2	0	10286000	0	0	0	0	0	0
Q9JK23	Psmg1	Proteasome assembly chaperone 1	Q9JK23	5	5	5	sp|Q9JK23|PSMG1_MOUSE Proteasome assembly chaperone 1 OS=Mus musculus OX=10090 GN=Psmg1 PE=1 SV=1	1	5	5	5	259;260;946;15051;15637	True;True;True;True;True	276;277;1000;15716;16322	8547;8548;8549;8550;8551;8552;8553;8554;8555;8556;8557;8558;8559;8560;8561;8562;8563;8564;8565;8566;8567;8568;8569;8570;8571;8572;8573;8574;8575;8576;8577;8578;8579;8580;8581;32857;445076;461518;461519;461520	12998;12999;13000;13001;13002;13003;13004;13005;13006;13007;13008;13009;13010;13011;13012;13013;13014;13015;13016;13017;13018;13019;13020;13021;13022;13023;13024;13025;13026;13027;13028;13029;13030;13031;13032;13033;13034;53684;696829;721994;721995;721996	13028;13034;53684;696829;721994			15.2	15.2	15.2	33.104	289	289	0.0066982	1.9057	40	8647400	0	0	0	0	0	0	0
A2ASZ8	Slc25a25	Calcium-binding mitochondrial carrier protein SCaMC-2	A2ASZ8	2	2	2	sp|A2ASZ8|SCMC2_MOUSE Calcium-binding mitochondrial carrier protein SCaMC-2 OS=Mus musculus OX=10090 GN=Slc25a25 PE=1 SV=1	1	2	2	2	9895;21057	True;True	10357;22087	296434;296435;296436;296437;296438;296439;296440;296441;296442;296443;296444;296445;296446;296447;296448;296449;296450;296451;296452;296453;608769;608770	467712;467713;467714;467715;467716;467717;467718;467719;467720;467721;467722;467723;467724;467725;467726;467727;467728;467729;467730;467731;947207;947208	467715;947208			5.3	5.3	5.3	52.62	469	469	0.0088089	1.7461	22	0	8225400	0	0	0	0	0	0
Q8C7G5	Apoa5	Apolipoprotein A-V	Q8C7G5	4	4	4	sp|Q8C7G5|APOA5_MOUSE Apolipoprotein A-V OS=Mus musculus OX=10090 GN=Apoa5 PE=1 SV=1	1	4	4	4	1867;3209;18061;23763	True;True;True;True	1974;3374;18970;24928	65068;65069;65070;65071;65072;65073;65074;103120;103121;103122;528942;528943;528944;528945;528946;528947;528948;528949;528950;528951;528952;528953;528954;528955;528956;528957;528958;528959;528960;528961;528962;528963;528964;528965;528966;528967;528968;528969;692375;692376;692377;692378	105737;105738;105739;105740;105741;105742;105743;105744;105745;162156;162157;162158;826608;826609;826610;826611;826612;826613;826614;826615;826616;826617;826618;826619;826620;826621;826622;826623;826624;826625;826626;826627;826628;826629;826630;826631;826632;826633;826634;826635;826636;826637;1083530;1083531;1083532;1083533;1083534	105742;162156;826626;1083530			16.8	16.8	16.8	41.262	368	368	0	9.7546	45	0	8038100	0	0	0	0	0	0
Q8BGS1	Epb41l5	Band 4.1-like protein 5	Q8BGS1	2	2	2	sp|Q8BGS1|E41L5_MOUSE Band 4.1-like protein 5 OS=Mus musculus OX=10090 GN=Epb41l5 PE=1 SV=1	1	2	2	2	2120;24297	True;True	2237;25484	71746;71747;71748;71749;71750;71751;71752;709297	115050;115051;115052;115053;115054;115055;115056;1111131	115051;1111131			4.5	4.5	4.5	81.635	731	731	0	5.8954	8	0	0	7978400	0	0	0	0	0
P08071	Ltf	Lactotransferrin	P08071	1	1	1	sp|P08071|TRFL_MOUSE Lactotransferrin OS=Mus musculus OX=10090 GN=Ltf PE=1 SV=4	1	1	1	1	7382	TRUE	7727	224222;224223	358379;358380	358380			2.3	2.3	2.3	77.837	707	707	0	5.2144	2	0	7905100	0	0	0	0	0	0
Q9EQP2	Ehd4	EH domain-containing protein 4	Q9EQP2	4	3	3	sp|Q9EQP2|EHD4_MOUSE EH domain-containing protein 4 OS=Mus musculus OX=10090 GN=Ehd4 PE=1 SV=1	1	4	3	3	13454;19394;22934;24880	True;True;True;False	14049;20349;24055;26091	397769;560712;667190;667191;667192;726740;726741;726742;726743;726744;726745;726746	619743;869061;1041684;1041685;1041686;1140885;1140886;1140887;1140888;1140889;1140890;1140891;1140892;1140893;1140894	619743;869061;1041684;1140894			8.5	6.5	6.5	61.48	541	541	0.0013123	2.8576	5	0	7818200	0	0	0	0	0	0
Q5DTT3	Fam208b	Protein FAM208B	Q5DTT3	3	3	3	sp|Q5DTT3|TASO2_MOUSE Protein TASOR 2 OS=Mus musculus OX=10090 GN=Tasor2 PE=1 SV=2	1	3	3	3	3804;5509;19586	True;True;True	3999;5782;20551	124412;124413;124414;124415;172614;565236	199540;199541;199542;199543;276219;876393	199543;276219;876393			2.1	2.1	2.1	264.28	2382	2382	0.00047037	3.9452	6	0	0	0	7725600	0	0	0	0
Q91YJ2	Snx4	Sorting nexin-4	Q91YJ2	2	2	2	sp|Q91YJ2|SNX4_MOUSE Sorting nexin-4 OS=Mus musculus OX=10090 GN=Snx4 PE=1 SV=1	1	2	2	2	14938;23114	True;True	15601;24239	442475;442476;671971	693256;693257;1048524	693257;1048524			6	6	6	51.777	450	450	0	9.1566	3	0	7575500	0	0	0	0	0	0
P70452	Stx4	Syntaxin-4	P70452	2	2	2	sp|P70452|STX4_MOUSE Syntaxin-4 OS=Mus musculus OX=10090 GN=Stx4 PE=1 SV=1	1	2	2	2	1055;22189	True;True	1118;23275	37466;37467;643742;643743;643744;643745;643746;643747;643748;643749;643750;643751;643752;643753;643754;643755;643756;643757;643758;643759;643760;643761;643762;643763;643764;643765;643766;643767;643768;643769;643770;643771;643772;643773;643774;643775;643776;643777;643778;643779;643780;643781;643782;643783;643784;643785;643786;643787;643788;643789;643790;643791;643792;643793;643794;643795;643796;64…	61268;61269;1006795;1006796;1006797;1006798;1006799;1006800;1006801;1006802;1006803;1006804;1006805;1006806;1006807;1006808;1006809;1006810;1006811;1006812;1006813;1006814;1006815;1006816;1006817;1006818;1006819;1006820;1006821;1006822;1006823;1006824;1006825;1006826;1006827;1006828;1006829;1006830;1006831;1006832;1006833;1006834;1006835;1006836;1006837;1006838;1006839;1006840;1006841;1006842;100…	61269;1006809			10.1	10.1	10.1	34.165	298	298	0.00046211	3.6079	67	0	7533700	0	0	0	0	0	0
Q8BI72	Cdkn2aip	CDKN2A-interacting protein	Q8BI72	3	3	3	sp|Q8BI72|CARF_MOUSE CDKN2A-interacting protein OS=Mus musculus OX=10090 GN=Cdkn2aip PE=1 SV=1	1	3	3	3	1839;16466;20304	True;True;True	1946;17304;21301	63955;63956;63957;63958;63959;63960;63961;63962;63963;63964;63965;63966;63967;63968;63969;484342;584708;584709;584710;584711;584712;584713;584714;584715;584716;584717;584718;584719;584720;584721;584722;584723;584724;584725;584726;584727;584728;584729;584730;584731;584732;584733;584734;584735;584736;584737;584738;584739	103651;103652;103653;103654;103655;103656;103657;103658;103659;103660;103661;103662;103663;103664;103665;103666;755606;906066;906067;906068;906069;906070;906071;906072;906073;906074;906075;906076;906077;906078;906079;906080;906081;906082;906083;906084;906085;906086;906087;906088;906089;906090;906091;906092;906093;906094;906095;906096;906097	103661;755606;906084			8.2	8.2	8.2	59.744	563	563	0	8.3556	49	0	0	7498200	0	0	0	0	0
Q9D662	Sec23b	Protein transport protein Sec23B	Q9D662	6	4	4	sp|Q9D662|SC23B_MOUSE Protein transport protein Sec23B OS=Mus musculus OX=10090 GN=Sec23b PE=1 SV=1	1	6	4	4	982;2289;8936;10388;16422;20005	True;True;True;False;True;False	1037;2413;9350;10878;17258;20990	33676;33677;76254;76255;76256;76257;76258;76259;76260;76261;76262;76263;76264;76265;76266;76267;76268;76269;76270;76271;76272;76273;76274;76275;76276;76277;76278;76279;76280;76281;76282;76283;76284;76285;76286;268940;268941;312116;312117;312118;312119;312120;312121;312122;312123;312124;312125;312126;483285;483286;483287;483288;483289;483290;483291;483292;483293;483294;483295;483296;483297;483298;…	55016;55017;121920;121921;121922;121923;121924;121925;121926;121927;121928;121929;121930;121931;121932;121933;121934;121935;121936;121937;121938;121939;121940;121941;121942;121943;121944;121945;121946;121947;121948;121949;121950;121951;121952;121953;121954;121955;121956;121957;121958;121959;121960;121961;121962;121963;428277;428278;491360;491361;491362;491363;491364;491365;491366;491367;491368;49…	55017;121951;428277;491365;754173;894339			11.6	7.4	7.4	86.436	767	767	0	7.8271	59	0	0	0	7460300	0	0	0	0
Q6P1B1	Xpnpep1	Xaa-Pro aminopeptidase 1	Q6P1B1	6	6	6	sp|Q6P1B1|XPP1_MOUSE Xaa-Pro aminopeptidase 1 OS=Mus musculus OX=10090 GN=Xpnpep1 PE=1 SV=1	1	6	6	6	1272;3046;4352;10500;17685;22785	True;True;True;True;True;True	1340;3200;4578;10992;18585;23897	44251;44252;44253;44254;44255;44256;44257;98494;98495;139518;315529;315530;315531;315532;315533;315534;315535;315536;315537;315538;315539;315540;315541;315542;315543;315544;518859;518860;518861;518862;662365;662366;662367;662368;662369	71249;71250;71251;71252;71253;71254;71255;155095;155096;223853;497765;497766;497767;497768;497769;497770;497771;497772;497773;497774;497775;497776;497777;497778;497779;497780;810320;810321;810322;810323;1034245;1034246;1034247;1034248;1034249;1034250	71255;155095;223853;497776;810322;1034247			12.7	12.7	12.7	69.59	623	623	0.00046232	3.6129	35	7051000	0	0	0	0	0	0	0
Q925N0	Sfxn5	Sideroflexin-5	Q925N0	3	3	3	sp|Q925N0|SFXN5_MOUSE Sideroflexin-5 OS=Mus musculus OX=10090 GN=Sfxn5 PE=1 SV=2	1	3	3	3	478;7485;24007	True;True;True	503;7833;25184	16785;226542;226543;226544;226545;226546;701914	26957;361710;361711;361712;361713;361714;1099319	26957;361714;1099319			17.8	17.8	17.8	37.328	342	342	0	19.292	7	0	0	0	6922300	0	0	0	0
Q9DCN1	Nudt12	Peroxisomal NADH pyrophosphatase NUDT12	Q9DCN1	12	12	12	sp|Q9DCN1|NUD12_MOUSE Peroxisomal NADH pyrophosphatase NUDT12 OS=Mus musculus OX=10090 GN=Nudt12 PE=1 SV=1	1	12	12	12	4701;5557;6249;6345;7447;9781;12059;13089;17113;18168;20475;24812	True;True;True;True;True;True;True;True;True;True;True;True	4942;5831;6545;6644;7793;10236;12621;13677;17982;19081;21477;26020	150561;150562;150563;150564;150565;150566;150567;150568;150569;150570;150571;150572;150573;150574;150575;150576;150577;150578;150579;150580;150581;150582;150583;150584;150585;150586;173749;173750;173751;173752;173753;173754;173755;173756;173757;173758;173759;173760;173761;173762;173763;173764;173765;191093;191094;193703;193704;193705;193706;193707;225705;225706;225707;293636;293637;293638;293639;…	242355;242356;242357;242358;242359;242360;242361;242362;242363;242364;242365;242366;242367;242368;242369;242370;242371;242372;242373;242374;242375;242376;242377;242378;242379;242380;278181;278182;278183;278184;278185;278186;278187;278188;278189;278190;278191;278192;278193;278194;278195;278196;278197;304531;304532;304533;309147;309148;309149;309150;309151;360577;360578;360579;360580;464365;464366;…	242372;278190;304533;309151;360578;464367;569845;604670;783740;829245;913506;1138306			32.9	32.9	32.9	51.51	462	462	0	36.865	85	0	0	6903000	0	0	0	0	0
Q9JI39	Abcb10	ATP-binding cassette sub-family B member 10, mitochondrial	Q9JI39	1	1	1	sp|Q9JI39|ABCBA_MOUSE ATP-binding cassette sub-family B member 10, mitochondrial OS=Mus musculus OX=10090 GN=Abcb10 PE=1 SV=1	1	1	1	1	2252	TRUE	2374	75534;75535	121076;121077	121076			2.2	2.2	2.2	77.187	715	715	0.0013333	3.1118	1	0	0	0	6155600	0	0	0	0
Q9CQV4	Fam134c	Protein FAM134C	Q9CQV4	1	1	1	sp|Q9CQV4|RETR3_MOUSE Reticulophagy regulator 3 OS=Mus musculus OX=10090 GN=Retreg3 PE=1 SV=1	1	1	1	1	20037	TRUE	21023	577794;577795;577796;577797;577798	895785;895786;895787;895788;895789	895786			3.2	3.2	3.2	51.637	466	466	0.0066903	1.8935	5	0	0	6137700	0	0	0	0	0
Q9EPJ9	Arfgap1	ADP-ribosylation factor GTPase-activating protein 1	Q9EPJ9	2	2	2	sp|Q9EPJ9|ARFG1_MOUSE ADP-ribosylation factor GTPase-activating protein 1 OS=Mus musculus OX=10090 GN=Arfgap1 PE=1 SV=2	1	2	2	2	6625;10534	True;True	6934;11027	201514;201515;316333;316334;316335;316336;316337	322047;322048;498942;498943;498944;498945;498946	322048;498945			8	8	8	45.288	414	414	0.0032922	2.1665	7	0	0	6046600	0	0	0	0	0
P42209	2020-09-01	Septin-1	P42209	2	2	2	sp|P42209|SEPT1_MOUSE Septin-1 OS=Mus musculus OX=10090 GN=Septin1 PE=1 SV=2	1	2	2	2	16132;18702	True;True	16910;19627	475238;542914	742098;844218	742098;844218	293;294	342;345	5.2	5.2	5.2	42.019	366	366	0.0095456	1.7276	2	5955600	0	0	0	0	0	0	0
P61022	Chp1	Calcineurin B homologous protein 1	P61022	4	4	4	sp|P61022|CHP1_MOUSE Calcineurin B homologous protein 1 OS=Mus musculus OX=10090 GN=Chp1 PE=1 SV=2	1	4	4	4	3208;7652;10863;11328	True;True;True;True	3373;8008;11370;11863	103104;103105;103106;103107;103108;103109;103110;103111;103112;103113;103114;103115;103116;103117;103118;103119;231954;231955;326874;326875;342477;342478	162139;162140;162141;162142;162143;162144;162145;162146;162147;162148;162149;162150;162151;162152;162153;162154;162155;370084;370085;516562;516563;541588;541589	162141;370084;516563;541588			25.6	25.6	25.6	22.432	195	195	0	6.1308	22	0	5688500	0	0	0	0	0	0
Q8K2I4	Manba	Beta-mannosidase	Q8K2I4	1	1	1	sp|Q8K2I4|MANBA_MOUSE Beta-mannosidase OS=Mus musculus OX=10090 GN=Manba PE=1 SV=1	1	1	1	1	23759	TRUE	24924	692367;692368;692369;692370;692371	1083522;1083523;1083524;1083525;1083526	1083523			1.4	1.4	1.4	100.83	879	879	0.0084421	1.753	3	4655700	0	0	0	0	0	0	0
Q9R269	Ppl	Periplakin	Q9R269	3	3	3	sp|Q9R269|PEPL_MOUSE Periplakin OS=Mus musculus OX=10090 GN=Ppl PE=1 SV=1	1	3	3	3	18674;19606;25159	True;True;True	19597;20571;26388	542489;542490;542491;565668;735334;735335	843734;843735;843736;876995;1153832;1153833	843735;876995;1153832			1.8	1.8	1.8	204	1755	1755	0.0032881	2.1526	5	0	0	0	4428700	0	0	0	0
Q9JM14	Nt5c	5(3)-deoxyribonucleotidase, cytosolic type	Q9JM14	5	5	5	sp|Q9JM14|NT5C_MOUSE 5(3)-deoxyribonucleotidase, cytosolic type OS=Mus musculus OX=10090 GN=Nt5c PE=1 SV=1	1	5	5	5	14346;21969;22229;23313;23314	True;True;True;True;True	14980;23050;23318;24454;24455	425631;425632;425633;636313;645134;645135;645136;645137;679063;679064;679065;679066;679067;679068;679069;679070;679071;679072;679073;679074;679075;679076;679077;679078;679079;679080;679081;679082;679083;679084;679085;679086;679087;679088;679089;679090;679091;679092;679093;679094;679095;679096;679097;679098;679099;679100;679101;679102;679103	664020;664021;664022;994021;1008805;1008806;1008807;1008808;1062115;1062116;1062117;1062118;1062119;1062120;1062121;1062122;1062123;1062124;1062125;1062126;1062127;1062128;1062129;1062130;1062131;1062132;1062133;1062134;1062135;1062136;1062137;1062138;1062139;1062140;1062141;1062142;1062143;1062144;1062145;1062146;1062147;1062148;1062149;1062150;1062151;1062152;1062153;1062154;1062155;1062156;106…	664022;994021;1008807;1062151;1062164			34	34	34	23.076	200	200	0	7.6572	51	0	3382100	0	0	0	0	0	0
P24452	Capg	Macrophage-capping protein	P24452	2	2	2	sp|P24452|CAPG_MOUSE Macrophage-capping protein OS=Mus musculus OX=10090 GN=Capg PE=1 SV=2	1	2	2	2	6551;17536	True;True	6857;18427	199087;199088;514912;514913;514914;514915;514916	317554;317555;803352;803353;803354;803355;803356;803357;803358	317554;803354			8.2	8.2	8.2	39.24	352	352	0.0013556	3.3054	9	0	3103800	0	0	0	0	0	0
REV__O35071			REV__O35071	3	3	2	sp|O35071|KIF1C_MOUSE Kinesin-like protein KIF1C OS=Mus musculus OX=10090 GN=Kif1c PE=1 SV=2	1	3	3	2	13324;13696;13838	True;True;True	13916;14305;14460	394362;394363;406673;410929;410930	614417;614418;634648;641713;641714	614417;634648;641713			0	0	0	122.43	1100	1100	0.0084844	1.7848	5	0	2582400	0	0	0	0	0	0
Q8VDC0	Lars2	Probable leucine--tRNA ligase, mitochondrial	Q8VDC0	2	2	2	sp|Q8VDC0|SYLM_MOUSE Probable leucine--tRNA ligase, mitochondrial OS=Mus musculus OX=10090 GN=Lars2 PE=1 SV=1	1	2	2	2	3082;14080	True;True	3241;14709	99933;99934;418893	157435;157436;653420	157436;653420			4.7	4.7	4.7	101.48	902	902	0	4.8241	3	0	0	0	555090	0	0	0	0
Q9JK53	Prelp	Prolargin	Q9JK53	7	7	7	sp|Q9JK53|PRELP_MOUSE Prolargin OS=Mus musculus OX=10090 GN=Prelp PE=1 SV=2	1	7	7	7	3332;4853;10519;13367;14663;15062;17198	True;True;True;True;True;True;True	3502;5099;11012;13959;15320;15727;18072	107623;107624;107625;107626;107627;107628;107629;107630;107631;154905;154906;154907;154908;154909;154910;154911;154912;154913;315844;315845;315846;315847;315848;395516;395517;395518;395519;395520;435773;445262;445263;445264;445265;445266;445267;445268;445269;445270;445271;445272;445273;445274;445275;445276;445277;445278;445279;445280;445281;445282;445283;445284;445285;504609;504610;504611;504612;…	169934;169935;169936;169937;169938;169939;169940;169941;169942;248578;248579;248580;248581;248582;248583;248584;248585;248586;498315;498316;498317;498318;498319;498320;498321;615866;615867;615868;615869;615870;684561;697034;697035;697036;697037;697038;697039;697040;697041;697042;697043;697044;697045;697046;697047;697048;697049;697050;697051;697052;697053;697054;697055;697056;697057;786887;786888;…	169939;248579;498316;615867;684561;697054;786900			21.2	21.2	21.2	43.292	378	378	0	23.267	93	37795000	99245000	54714000	0	0	0	0	7377400
Q9CQF3	Nudt21	Cleavage and polyadenylation specificity factor subunit 5	Q9CQF3	4	4	4	sp|Q9CQF3|CPSF5_MOUSE Cleavage and polyadenylation specificity factor subunit 5 OS=Mus musculus OX=10090 GN=Nudt21 PE=1 SV=1	1	4	4	4	1346;14436;15277;21198	True;True;True;True	1419;15085;15948;22236	47102;47103;47104;47105;47106;47107;47108;47109;47110;47111;47112;47113;47114;47115;47116;47117;47118;47119;47120;47121;428614;450653;450654;450655;450656;450657;450658;450659;450660;450661;450662;450663;450664;450665;450666;450667;450668;450669;450670;450671;450672;450673;450674;450675;450676;450677;450678;450679;450680;450681;450682;450683;450684;450685;450686;450687;450688;450689;450690;450691…	75968;75969;75970;75971;75972;75973;75974;75975;75976;75977;75978;75979;75980;75981;75982;75983;75984;75985;75986;75987;670727;705314;705315;705316;705317;705318;705319;705320;705321;705322;705323;705324;705325;705326;705327;705328;705329;705330;705331;705332;705333;705334;705335;705336;705337;705338;705339;705340;705341;705342;705343;705344;705345;705346;705347;705348;705349;705350;705351;705352…	75971;670727;705390;955057			26	26	26	26.24	227	227	0	54.133	156	0	14284000	10636000	12724000	0	0	1824000	0
O55234	Psmb5	Proteasome subunit beta type-5	O55234	10	10	10	sp|O55234|PSB5_MOUSE Proteasome subunit beta type-5 OS=Mus musculus OX=10090 GN=Psmb5 PE=1 SV=3	1	10	10	10	1170;2150;2151;3059;8953;18444;18557;22878;23751;23752	True;True;True;True;True;True;True;True;True;True	1236;2267;2268;3213;9367;19364;19479;23993;24916;24917	41724;41725;41726;72700;72701;72702;72703;72704;72705;72706;72707;72708;72709;72710;72711;72712;72713;72714;72715;72716;72717;72718;72719;72720;72721;72722;72723;72724;72725;72726;72727;72728;72729;72730;72731;72732;72733;72734;72735;72736;72737;72738;72739;72740;72741;72742;72743;72744;72745;99011;99012;99013;99014;99015;99016;99017;99018;99019;99020;99021;99022;99023;99024;99025;99026;99027;990…	68061;68062;68063;116664;116665;116666;116667;116668;116669;116670;116671;116672;116673;116674;116675;116676;116677;116678;116679;116680;116681;116682;116683;116684;116685;116686;116687;116688;116689;116690;116691;116692;116693;116694;116695;116696;116697;116698;116699;116700;116701;116702;116703;116704;116705;116706;116707;116708;116709;116710;156033;156034;156035;156036;156037;156038;156039;156…	68063;116673;116710;156062;429280;836880;839790;1038153;1083288;1083299			35.6	35.6	35.6	28.532	264	264	0	39.839	178	52576000	72845000	62142000	57067000	0	0	0	12047000
Q9R0A0	Pex14	Peroxisomal membrane protein PEX14	Q9R0A0	9	9	9	sp|Q9R0A0|PEX14_MOUSE Peroxisomal membrane protein PEX14 OS=Mus musculus OX=10090 GN=Pex14 PE=1 SV=1	1	9	9	9	2104;2276;6076;8278;11366;14927;15633;15891;23576	True;True;True;True;True;True;True;True;True	2220;2400;6370;8666;11904;15590;16317;16318;16616;24738	71402;71403;71404;71405;71406;71407;71408;76094;76095;76096;76097;76098;76099;76100;187446;187447;187448;187449;187450;187451;187452;187453;187454;187455;187456;187457;187458;187459;187460;187461;187462;187463;187464;187465;187466;187467;187468;187469;187470;250376;250377;250378;250379;250380;250381;250382;250383;250384;250385;250386;250387;250388;250389;250390;250391;250392;250393;250394;343619;…	114572;114573;114574;114575;114576;114577;114578;114579;121749;121750;121751;121752;121753;121754;121755;121756;299620;299621;299622;299623;299624;299625;299626;299627;299628;299629;299630;299631;299632;299633;299634;299635;299636;299637;299638;299639;299640;299641;299642;299643;299644;299645;398737;398738;398739;398740;398741;398742;398743;398744;398745;398746;398747;398748;398749;398750;398751;…	114573;121753;299642;398744;543352;692546;721947;730071;1077561	844	148	36.7	36.7	36.7	41.207	376	376	0	133.26	160	16581000	35815000	25113000	26176000	0	0	5405600	0
Q62452	Ugt1a9	UDP-glucuronosyltransferase 1-9	Q62452	17	7	7	sp|Q62452|UD19_MOUSE UDP-glucuronosyltransferase 1-9 OS=Mus musculus OX=10090 GN=Ugt1a9 PE=1 SV=3	1	17	7	7	718;1599;1600;4196;6961;7846;7847;9353;11362;19300;20596;22035;24316;24648;24913;25130;25134	False;False;False;False;True;False;False;True;False;True;False;True;False;True;True;True;False	759;1686;1687;1688;1689;4413;4414;7285;8215;8216;8217;8218;9786;11898;20248;21603;23119;25504;25851;26126;26356;26360	25774;25775;25776;25777;25778;25779;25780;25781;25782;25783;25784;25785;55446;55447;55448;55449;55450;55451;55452;55453;55454;55455;55456;55457;55458;55459;55460;55461;55462;55463;55464;55465;55466;55467;55468;55469;55470;55471;55472;55473;55474;55475;55476;55477;55478;55479;55480;55481;55482;55483;55484;55485;55486;55487;55488;55489;55490;55491;55492;55493;55494;55495;55496;55497;55498;55499;555…	42364;42365;42366;42367;42368;42369;42370;42371;42372;42373;42374;42375;42376;42377;42378;42379;42380;42381;42382;42383;42384;42385;42386;88962;88963;88964;88965;88966;88967;88968;88969;88970;88971;88972;88973;88974;88975;88976;88977;88978;88979;88980;88981;88982;88983;88984;88985;88986;88987;88988;88989;88990;88991;88992;88993;88994;88995;88996;88997;88998;88999;89000;89001;89002;89003;89004;890…	42383;89075;89180;217810;336196;379799;380145;445500;542814;863595;920862;996999;1114209;1132432;1142185;1152866;1152914	434;435;436	315;413;461	41.5	16.9	16.9	60.007	528	528	0	41.315	269	118920000	134260000	129370000	74905000	0	24151000	0	0
Q9DCU9	Hoga1	4-hydroxy-2-oxoglutarate aldolase, mitochondrial	Q9DCU9	14	14	14	sp|Q9DCU9|HOGA1_MOUSE 4-hydroxy-2-oxoglutarate aldolase, mitochondrial OS=Mus musculus OX=10090 GN=Hoga1 PE=1 SV=1	1	14	14	14	1762;1763;7043;8260;10676;12685;13018;13074;13142;13848;13849;16324;21427;22091	True;True;True;True;True;True;True;True;True;True;True;True;True;True	1864;1865;7372;8646;11174;13261;13604;13662;13731;14470;14471;17139;22472;22473;23176	60623;60624;60625;60626;60627;60628;60629;60630;60631;60632;60633;60634;60635;60636;60637;60638;60639;60640;60641;60642;60643;60644;60645;60646;60647;60648;60649;60650;60651;60652;60653;60654;60655;60656;60657;60658;60659;60660;60661;60662;60663;60664;60665;60666;60667;60668;60669;60670;60671;60672;60673;60674;60675;60676;60677;60678;60679;60680;60681;60682;60683;60684;60685;60686;60687;60688;606…	97810;97811;97812;97813;97814;97815;97816;97817;97818;97819;97820;97821;97822;97823;97824;97825;97826;97827;97828;97829;97830;97831;97832;97833;97834;97835;97836;97837;97838;97839;97840;97841;97842;97843;97844;97845;97846;97847;97848;97849;97850;97851;97852;97853;97854;97855;97856;97857;97858;97859;97860;97861;97862;97863;97864;97865;97866;97867;97868;97869;97870;97871;97872;97873;97874;97875;978…	97880;97939;339953;397446;508121;587993;601089;603995;608027;641905;641917;749544;968488;1000638			56.4	56.4	56.4	34.644	321	321	0	95.738	691	341310000	109190000	129900000	144750000	0	6209600	36272000	0
Q9EQH2	Erap1	Endoplasmic reticulum aminopeptidase 1	Q9EQH2	10	10	10	sp|Q9EQH2|ERAP1_MOUSE Endoplasmic reticulum aminopeptidase 1 OS=Mus musculus OX=10090 GN=Erap1 PE=1 SV=2	1	10	10	10	2057;2076;7805;7834;8558;10979;15661;17471;18300;21440	True;True;True;True;True;True;True;True;True;True	2171;2191;8172;8203;8957;11489;16350;18355;19216;22488	69913;69914;69915;69916;69917;69918;69919;69920;69921;69922;69923;69924;69925;69926;70669;236827;236828;236829;236830;236831;236832;236833;236834;236835;236836;236837;237714;258558;258559;258560;258561;258562;258563;258564;258565;258566;258567;258568;258569;258570;258571;258572;258573;258574;258575;258576;258577;258578;258579;258580;258581;258582;258583;258584;258585;258586;258587;258588;258589;2…	112406;112407;112408;112409;112410;112411;112412;112413;112414;112415;112416;112417;112418;112419;112420;113520;377671;377672;377673;377674;377675;377676;377677;377678;377679;377680;377681;377682;379055;411420;411421;411422;411423;411424;411425;411426;411427;411428;411429;411430;411431;411432;411433;411434;411435;411436;411437;411438;411439;411440;411441;411442;411443;411444;411445;411446;411447;…	112419;113520;377674;379055;411465;522356;722579;798463;832408;969594			12	12	12	106.6	930	930	0	38.79	151	60932000	122480000	69503000	61137000	0	0	11872000	8190200
P43277	Hist1h1d	Histone H1.3	P43277	14	4	3	sp|P43277|H13_MOUSE Histone H1.3 OS=Mus musculus OX=10090 GN=Hist1h1d PE=1 SV=2	1	14	4	3	1233;1234;2022;6219;9241;9242;11945;11946;19239;19240;19241;19474;19475;19877	False;False;True;False;False;False;False;False;True;True;True;False;False;False	1300;1301;2135;6514;9668;9669;12505;12506;20181;20182;20183;20184;20434;20435;20853	43207;43208;43209;43210;43211;43212;43213;43214;43215;43216;43217;43218;43219;43220;43221;43222;43223;43224;43225;43226;43227;43228;43229;43230;43231;43232;43233;43234;43235;43236;43237;43238;43239;43240;43241;43242;43243;43244;43245;43246;43247;43248;43249;43250;43251;43252;43253;43254;43255;43256;43257;43258;43259;43260;43261;43262;43263;43264;43265;43266;43267;43268;43269;43270;43271;43272;432…	69875;69876;69877;69878;69879;69880;69881;69882;69883;69884;69885;69886;69887;69888;69889;69890;69891;69892;69893;69894;69895;69896;69897;69898;69899;69900;69901;69902;69903;69904;69905;69906;69907;69908;69909;69910;69911;69912;69913;69914;69915;69916;69917;69918;69919;69920;69921;69922;69923;69924;69925;69926;69927;69928;69929;69930;69931;69932;69933;69934;69935;69936;69937;69938;69939;69940;699…	69875;69988;111154;303917;440854;440868;567058;567143;860863;860909;860920;871581;871661;890876			38.5	14.9	9.5	22.099	221	221	0	51.515	110	157040000	0	291660000	0	0	0	0	30143000
Q920L1	Fads1	Fatty acid desaturase 1	Q920L1	4	4	4	sp|Q920L1|FADS1_MOUSE Acyl-CoA (8-3)-desaturase OS=Mus musculus OX=10090 GN=Fads1 PE=1 SV=1	1	4	4	4	1731;22206;24146;24651	True;True;True;True	1831;23295;25328;25855	59935;59936;59937;59938;59939;59940;59941;59942;59943;59944;59945;59946;59947;59948;59949;59950;59951;59952;59953;59954;59955;59956;59957;59958;59959;59960;59961;59962;59963;59964;59965;59966;59967;59968;59969;59970;59971;59972;59973;59974;644488;705678;705679;705680;705681;705682;705683;705684;705685;705686;705687;705688;705689;705690;705691;705692;705693;705694;705695;705696;705697;705698;70569…	96925;96926;96927;96928;96929;96930;96931;96932;96933;96934;96935;96936;96937;96938;96939;96940;96941;96942;96943;96944;96945;96946;96947;96948;96949;96950;96951;96952;96953;96954;96955;96956;96957;96958;96959;96960;96961;96962;96963;96964;1007948;1105247;1105248;1105249;1105250;1105251;1105252;1105253;1105254;1105255;1105256;1105257;1105258;1105259;1105260;1105261;1105262;1105263;1105264;1105265…	96947;1007948;1105257;1132546			10.3	10.3	10.3	52.322	447	447	0	8.3441	71	33849000	50102000	0	45342000	0	0	9199200	0
P03911	Mtnd4	NADH-ubiquinone oxidoreductase chain 4	P03911	3	3	3	sp|P03911|NU4M_MOUSE NADH-ubiquinone oxidoreductase chain 4 OS=Mus musculus OX=10090 GN=Mtnd4 PE=1 SV=1	1	3	3	3	5874;10856;13933	True;True;True	6154;6155;11362;11363;14555	182223;182224;182225;182226;182227;326615;326616;326617;326618;326619;326620;326621;326622;326623;326624;326625;326626;326627;326628;326629;326630;326631;326632;326633;326634;326635;326636;326637;326638;326639;326640;326641;326642;326643;326644;326645;326646;326647;326648;326649;326650;326651;326652;326653;326654;326655;326656;326657;326658;326659;326660;326661;326662;326663;326664;326665;326666;…	290836;290837;290838;290839;290840;290841;516169;516170;516171;516172;516173;516174;516175;516176;516177;516178;516179;516180;516181;516182;516183;516184;516185;516186;516187;516188;516189;516190;516191;516192;516193;516194;516195;516196;516197;516198;516199;516200;516201;516202;516203;516204;516205;516206;516207;516208;516209;516210;516211;516212;516213;516214;516215;516216;516217;516218;516219;…	290840;516176;646058	61;62	10;441	9.8	9.8	9.8	51.881	459	459	0	14.042	79	0	8934900	8746500	0	0	0	0	1418300
Q6ZWY3	Rps27l	40S ribosomal protein S27-like	Q6ZWY3	4	2	2	sp|Q6ZWY3|RS27L_MOUSE 40S ribosomal protein S27-like OS=Mus musculus OX=10090 GN=Rps27l PE=1 SV=3	1	4	2	2	3860;3861;15162;15437	True;True;False;False	4056;4057;15829;16117	126290;126291;126292;126293;126294;126295;126296;126297;126298;126299;126300;126301;126302;126303;126304;126305;126306;126307;126308;126309;126310;126311;126312;126313;126314;126315;126316;126317;126318;126319;126320;126321;126322;126323;126324;126325;126326;126327;126328;126329;126330;126331;126332;126333;126334;126335;126336;126337;126338;126339;126340;126341;126342;126343;126344;126345;126346;…	202760;202761;202762;202763;202764;202765;202766;202767;202768;202769;202770;202771;202772;202773;202774;202775;202776;202777;202778;202779;202780;202781;202782;202783;202784;202785;202786;202787;202788;202789;202790;202791;202792;202793;202794;202795;202796;202797;202798;202799;202800;202801;202802;202803;202804;202805;202806;202807;202808;202809;202810;202811;202812;202813;202814;202815;202816;…	202821;202830;700843;713010			39.3	14.3	14.3	9.4771	84	84	0.0013066	2.7661	70	100780000	0	131860000	0	0	0	0	18757000
A2AKK5	Acnat1	Acyl-coenzyme A amino acid N-acyltransferase 1	A2AKK5	5	5	2	sp|A2AKK5|ACNT1_MOUSE Acyl-coenzyme A amino acid N-acyltransferase 1 OS=Mus musculus OX=10090 GN=Acnat1 PE=1 SV=1	1	5	5	2	2282;3214;11462;13821;16148	True;True;True;True;True	2406;3379;12005;14439;16932	76144;76145;76146;76147;76148;76149;76150;103185;103186;103187;103188;103189;103190;103191;103192;103193;103194;103195;103196;103197;103198;103199;103200;103201;347225;347226;347227;347228;347229;347230;347231;410192;410193;410194;410195;410196;410197;410198;410199;410200;410201;410202;410203;410204;410205;410206;410207;410208;410209;410210;410211;410212;410213;410214;410215;410216;410217;410218;…	121805;121806;121807;121808;121809;121810;121811;162288;162289;162290;162291;162292;162293;162294;162295;162296;162297;162298;162299;162300;162301;162302;162303;162304;162305;162306;162307;162308;162309;548416;548417;548418;548419;548420;548421;548422;640253;640254;640255;640256;640257;640258;640259;640260;640261;640262;640263;640264;640265;640266;640267;640268;640269;640270;640271;640272;640273;…	121805;162306;548422;640253;742870	0;1	1;2	12.5	12.5	5	46.07	416	416	0	188.03	115	23267000	34275000	25420000	27023000	0	9250800	0	0
Q8BJU0	Sgta	Small glutamine-rich tetratricopeptide repeat-containing protein alpha	Q8BJU0	8	8	8	sp|Q8BJU0|SGTA_MOUSE Small glutamine-rich tetratricopeptide repeat-containing protein alpha OS=Mus musculus OX=10090 GN=Sgta PE=1 SV=2	1	8	8	8	1051;1323;1324;1732;9575;9576;13697;15953	True;True;True;True;True;True;True;True	1114;1395;1396;1832;10019;10020;14306;16697	37379;37380;37381;37382;37383;37384;37385;37386;37387;37388;37389;37390;37391;37392;37393;37394;37395;37396;37397;37398;37399;37400;37401;37402;37403;37404;37405;37406;37407;37408;37409;37410;37411;37412;37413;37414;37415;37416;37417;37418;37419;37420;37421;37422;37423;37424;37425;37426;37427;46264;46265;46266;46267;46268;46269;46270;46271;46272;46273;46274;46275;46276;46277;46278;46279;46280;462…	61164;61165;61166;61167;61168;61169;61170;61171;61172;61173;61174;61175;61176;61177;61178;61179;61180;61181;61182;61183;61184;61185;61186;61187;61188;61189;61190;61191;61192;61193;61194;61195;61196;61197;61198;61199;61200;61201;61202;61203;61204;61205;61206;61207;61208;61209;61210;61211;61212;61213;61214;61215;61216;61217;61218;61219;61220;61221;61222;61223;61224;61225;61226;61227;61228;74389;743…	61201;74397;74408;96978;455996;456023;634660;734937			25.7	25.7	25.7	34.322	315	315	0	18.957	161	40601000	49650000	33204000	34688000	0	0	13345000	0
Q9QZ23	Nfu1	NFU1 iron-sulfur cluster scaffold homolog, mitochondrial	Q9QZ23	3	3	3	sp|Q9QZ23|NFU1_MOUSE NFU1 iron-sulfur cluster scaffold homolog, mitochondrial OS=Mus musculus OX=10090 GN=Nfu1 PE=1 SV=2	1	3	3	3	11504;14778;20456	True;True;True	12049;15439;21455	348274;348275;348276;348277;348278;348279;348280;348281;348282;348283;348284;348285;348286;348287;348288;348289;348290;348291;348292;348293;348294;348295;348296;348297;348298;348299;348300;348301;348302;348303;348304;348305;348306;348307;348308;348309;348310;348311;348312;348313;348314;348315;348316;348317;348318;437952;437953;437954;437955;437956;437957;437958;437959;437960;437961;437962;437963;…	549752;549753;549754;549755;549756;549757;549758;549759;549760;549761;549762;549763;549764;549765;549766;549767;549768;549769;549770;549771;549772;549773;549774;549775;549776;549777;549778;549779;549780;549781;549782;549783;549784;549785;549786;549787;549788;549789;549790;549791;549792;549793;549794;549795;549796;549797;549798;687464;687465;687466;687467;687468;687469;687470;687471;687472;687473;…	549760;687496;912716			17.3	17.3	17.3	28.567	255	255	0	28.144	92	34965000	38278000	39037000	35890000	0	13110000	0	0
Q8BI84	Mia3	Melanoma inhibitory activity protein 3	Q8BI84	23	23	23	sp|Q8BI84|TGO1_MOUSE Transport and Golgi organization protein 1 homolog OS=Mus musculus OX=10090 GN=Mia3 PE=1 SV=2	1	23	23	23	930;1312;3236;3560;4250;4972;5673;6163;7087;8832;10031;11023;12165;12545;12576;13260;18586;19166;21009;21641;22279;22914;23996	True;True;True;True;True;True;True;True;True;True;True;True;True;True;True;True;True;True;True;True;True;True;True	982;1383;3403;3742;4470;5219;5949;6458;7419;9236;10500;11535;12730;13120;13152;13850;19508;20106;22038;22703;23368;24034;25173	31961;31962;31963;31964;31965;31966;31967;31968;31969;31970;31971;31972;31973;31974;31975;31976;31977;31978;31979;31980;31981;31982;31983;31984;31985;31986;31987;31988;31989;31990;31991;45749;45750;45751;103849;103850;103851;103852;103853;103854;103855;116342;116343;116344;116345;116346;116347;136793;157755;157756;176866;176867;176868;176869;176870;176871;176872;176873;176874;176875;176876;176877…	51872;51873;51874;51875;51876;51877;51878;51879;51880;51881;51882;51883;51884;51885;51886;51887;51888;51889;51890;51891;51892;51893;51894;51895;51896;51897;51898;51899;51900;51901;51902;51903;73534;73535;73536;163203;163204;163205;163206;163207;163208;163209;185818;185819;185820;185821;185822;185823;219711;251987;251988;282796;282797;282798;282799;282800;282801;282802;282803;282804;282805;282806;…	51875;73535;163206;185822;219711;251987;282810;302533;342205;422382;472212;525245;573700;584931;585696;612059;841780;858788;943668;977776;1010525;1040701;1097977			16	16	16	213.67	1930	1930	0	139.31	189	43640000	73559000	48083000	50650000	0	19707000	0	0
P46978	Stt3a	Dolichyl-diphosphooligosaccharide--protein glycosyltransferase subunit STT3A	P46978	4	4	4	sp|P46978|STT3A_MOUSE Dolichyl-diphosphooligosaccharide--protein glycosyltransferase subunit STT3A OS=Mus musculus OX=10090 GN=Stt3a PE=1 SV=1	1	4	4	4	5974;7218;7783;22762	True;True;True;True	6263;7554;8147;23873	184138;184139;184140;184141;184142;184143;184144;184145;184146;184147;184148;184149;184150;184151;184152;184153;184154;184155;184156;184157;184158;184159;184160;184161;184162;184163;184164;218621;218622;218623;218624;218625;218626;218627;218628;218629;218630;218631;218632;218633;218634;218635;218636;218637;218638;218639;218640;218641;218642;218643;218644;218645;218646;218647;235935;661776	293544;293545;293546;293547;293548;293549;293550;293551;293552;293553;293554;293555;293556;293557;293558;293559;293560;293561;293562;293563;293564;293565;293566;293567;293568;293569;293570;347754;347755;347756;347757;347758;347759;347760;347761;347762;347763;347764;347765;347766;347767;347768;347769;347770;347771;347772;347773;347774;347775;347776;347777;347778;347779;347780;347781;347782;347783;…	293563;347759;376142;1033611			6.1	6.1	6.1	80.597	705	705	0	4.4397	59	0	79859000	0	0	0	0	7361500	0
Q00PI9	Hnrnpul2	Heterogeneous nuclear ribonucleoprotein U-like protein 2	Q00PI9	10	10	10	sp|Q00PI9|HNRL2_MOUSE Heterogeneous nuclear ribonucleoprotein U-like protein 2 OS=Mus musculus OX=10090 GN=Hnrnpul2 PE=1 SV=2	1	10	10	10	1662;3876;5100;5241;7458;8631;16658;16703;19357;20152	True;True;True;True;True;True;True;True;True;True	1762;4072;5355;5501;7804;9032;17508;17554;20311;21142	58186;58187;126782;126783;126784;126785;126786;126787;126788;126789;126790;126791;126792;126793;126794;126795;126796;126797;126798;126799;126800;126801;126802;126803;126804;126805;126806;126807;126808;126809;161277;161278;165431;226000;226001;226002;226003;226004;226005;226006;226007;226008;226009;226010;226011;226012;260180;260181;491294;491295;491296;491297;491298;491299;491300;491301;491302;49…	94073;94074;203459;203460;203461;203462;203463;203464;203465;203466;203467;203468;203469;203470;203471;203472;203473;203474;203475;203476;203477;203478;203479;203480;203481;203482;203483;203484;203485;203486;203487;203488;203489;203490;203491;203492;203493;203494;258254;258255;265621;360980;360981;360982;360983;360984;360985;360986;360987;360988;360989;360990;360991;360992;360993;413585;413586;76…	94074;203468;258255;265621;360985;413585;767893;769610;866735;901335			16.6	16.6	16.6	84.939	745	745	0	42.872	85	0	39230000	28257000	0	0	0	0	6767400
Q64FW2	Retsat	All-trans-retinol 13,14-reductase	Q64FW2	13	13	13	sp|Q64FW2|RETST_MOUSE All-trans-retinol 13,14-reductase OS=Mus musculus OX=10090 GN=Retsat PE=1 SV=3	1	13	13	13	1905;1906;2119;2285;7297;7919;8354;13799;17046;18735;20391;22526;23327	True;True;True;True;True;True;True;True;True;True;True;True;True	2013;2014;2236;2409;7637;8293;8745;14416;14417;17910;19663;21389;23622;24469	65923;65924;65925;65926;65927;65928;65929;65930;71745;76166;76167;76168;76169;76170;76171;76172;76173;76174;76175;76176;76177;76178;76179;76180;76181;76182;76183;76184;76185;76186;76187;76188;76189;76190;76191;76192;76193;76194;76195;76196;76197;76198;76199;76200;76201;76202;76203;221635;221636;221637;221638;221639;221640;221641;240101;240102;240103;240104;240105;240106;240107;252286;409316;40931…	106831;106832;106833;106834;106835;106836;106837;106838;106839;115049;121827;121828;121829;121830;121831;121832;121833;121834;121835;121836;121837;121838;121839;121840;121841;121842;121843;121844;121845;121846;121847;121848;121849;121850;121851;121852;121853;121854;121855;121856;121857;121858;121859;121860;121861;121862;121863;121864;121865;121866;121867;121868;121869;354226;354227;354228;354229;…	106831;106837;115049;121839;354228;382739;401632;638847;781230;845190;908508;1021656;1063237			31.2	31.2	31.2	67.334	609	609	0	231.52	174	82080000	137240000	158970000	0	17817000	25630000	0	0
Q9R099	Tbl2	Transducin beta-like protein 2	Q9R099	4	4	4	sp|Q9R099|TBL2_MOUSE Transducin beta-like protein 2 OS=Mus musculus OX=10090 GN=Tbl2 PE=1 SV=2	1	4	4	4	6908;7684;14846;15511	True;True;True;True	7230;8043;15508;16193	209637;209638;209639;232735;232736;232737;232738;232739;232740;232741;232742;232743;232744;232745;232746;232747;232748;232749;232750;232751;232752;232753;232754;232755;232756;232757;232758;232759;232760;439796;439797;439798;439799;439800;439801;439802;439803;439804;439805;439806;439807;439808;439809;439810;439811;439812;439813;439814;439815;439816;439817;439818;439819;439820;439821;439822;439823;…	334190;334191;334192;371313;371314;371315;371316;371317;371318;371319;371320;371321;371322;371323;371324;371325;371326;371327;371328;371329;371330;371331;371332;371333;371334;371335;371336;371337;371338;371339;371340;371341;371342;371343;371344;689746;689747;689748;689749;689750;689751;689752;689753;689754;689755;689756;689757;689758;689759;689760;689761;689762;689763;689764;689765;689766;689767;…	334192;371322;689754;717202			10.2	10.2	10.2	49.583	442	442	0	25.019	73	23950000	36182000	24145000	0	0	9754300	0	0
Q9QYR9	Acot2	Acyl-coenzyme A thioesterase 2, mitochondrial	Q9QYR9	16	7	7	sp|Q9QYR9|ACOT2_MOUSE Acyl-coenzyme A thioesterase 2, mitochondrial OS=Mus musculus OX=10090 GN=Acot2 PE=1 SV=2	1	16	7	7	375;1722;2224;3239;3417;3418;4489;8293;8648;8951;9683;19039;19110;19169;19170;19532	True;True;False;True;True;True;True;False;False;False;False;False;False;False;False;True	396;1822;2343;3406;3590;3591;4718;8682;9049;9365;10132;19974;20049;20109;20110;20496	13425;13426;13427;13428;13429;13430;13431;13432;13433;13434;13435;13436;13437;13438;13439;13440;13441;13442;13443;13444;13445;13446;13447;13448;13449;13450;13451;13452;13453;13454;13455;13456;13457;13458;13459;13460;13461;13462;13463;13464;13465;13466;13467;13468;59738;59739;59740;59741;74631;74632;74633;74634;74635;74636;74637;74638;74639;74640;74641;74642;74643;74644;74645;74646;74647;74648;746…	21339;21340;21341;21342;21343;21344;21345;21346;21347;21348;21349;21350;21351;21352;21353;21354;21355;21356;21357;21358;21359;21360;21361;21362;21363;21364;21365;21366;21367;21368;21369;21370;21371;21372;21373;21374;21375;21376;21377;21378;21379;21380;21381;21382;21383;96640;96641;96642;96643;96644;96645;96646;96647;96648;96649;96650;96651;119532;119533;119534;119535;119536;119537;119538;119539;1…	21352;96647;119545;163245;176805;176817;231673;399196;414200;429144;459643;854175;857108;859046;859061;873293			48.8	24.1	24.1	49.656	453	453	0	37.026	138	83090000	107950000	100100000	75509000	0	42448000	0	0
Q9R0M6	Rab9a	Ras-related protein Rab-9A	Q9R0M6	3	3	3	sp|Q9R0M6|RAB9A_MOUSE Ras-related protein Rab-9A OS=Mus musculus OX=10090 GN=Rab9a PE=1 SV=1	1	3	3	3	4016;10855;18381	True;True;True	4228;11361;19299	131085;131086;131087;131088;131089;131090;131091;131092;131093;131094;131095;131096;131097;131098;131099;131100;131101;131102;131103;131104;131105;131106;131107;131108;131109;326604;326605;326606;326607;326608;326609;326610;326611;326612;326613;326614;535548;535549;535550;535551;535552;535553;535554;535555;535556;535557;535558;535559;535560;535561;535562;535563;535564;535565;535566;535567;535568;…	211219;211220;211221;211222;211223;211224;211225;211226;211227;211228;211229;211230;211231;211232;211233;211234;211235;211236;211237;211238;211239;211240;211241;211242;211243;211244;516155;516156;516157;516158;516159;516160;516161;516162;516163;516164;516165;516166;516167;516168;834963;834964;834965;834966;834967;834968;834969;834970;834971;834972;834973;834974;834975;834976;834977;834978;834979;…	211227;516160;834983			17.9	17.9	17.9	22.909	201	201	0	4.7747	72	20521000	39425000	25033000	29238000	0	13226000	0	0
Q9Z0K8	Vnn1	Pantetheinase	Q9Z0K8	7	7	7	sp|Q9Z0K8|VNN1_MOUSE Pantetheinase OS=Mus musculus OX=10090 GN=Vnn1 PE=1 SV=3	1	7	7	7	4331;4333;7503;14171;16353;20751;25181	True;True;True;True;True;True;True	4556;4558;7852;14801;17172;21770;26410	139089;139103;139104;139105;139106;139107;139108;139109;139110;139111;139112;139113;139114;139115;139116;139117;139118;139119;139120;139121;139122;139123;139124;139125;139126;139127;139128;139129;139130;227238;227239;227240;227241;227242;227243;227244;227245;227246;227247;421394;421395;421396;421397;421398;421399;421400;421401;421402;421403;421404;421405;421406;421407;421408;421409;421410;421411;…	223279;223294;223295;223296;223297;223298;223299;223300;223301;223302;223303;223304;223305;223306;223307;223308;223309;223310;223311;223312;223313;223314;223315;223316;223317;223318;223319;223320;223321;223322;223323;223324;223325;223326;223327;223328;362751;362752;362753;362754;362755;362756;362757;362758;362759;362760;657375;657376;657377;657378;657379;657380;657381;657382;657383;657384;657385;…	223279;223307;362758;657382;750848;931685;1155687			22.1	22.1	22.1	57.091	512	512	0	24.422	104	0	65874000	38840000	40556000	0	17029000	0	0
Q9EQC1	Hsd3b7	3 beta-hydroxysteroid dehydrogenase type 7	Q9EQC1	6	6	6	sp|Q9EQC1|3BHS7_MOUSE 3 beta-hydroxysteroid dehydrogenase type 7 OS=Mus musculus OX=10090 GN=Hsd3b7 PE=1 SV=1	1	6	6	6	472;1248;3364;8880;20579;21213	True;True;True;True;True;True	497;1315;3534;9293;21586;22251	16698;16699;16700;16701;16702;16703;16704;16705;16706;16707;16708;16709;16710;16711;43590;43591;43592;43593;43594;43595;43596;43597;43598;43599;43600;43601;43602;43603;43604;43605;43606;43607;43608;43609;43610;43611;43612;43613;43614;43615;43616;43617;43618;43619;43620;43621;43622;43623;43624;43625;43626;43627;43628;43629;43630;43631;43632;109409;109410;109411;109412;109413;109414;109415;109416;1…	26864;26865;26866;26867;26868;26869;26870;26871;26872;26873;26874;26875;26876;26877;26878;26879;26880;26881;26882;70298;70299;70300;70301;70302;70303;70304;70305;70306;70307;70308;70309;70310;70311;70312;70313;70314;70315;70316;70317;70318;70319;70320;70321;70322;70323;70324;70325;70326;70327;70328;70329;70330;70331;70332;70333;70334;70335;70336;70337;70338;70339;70340;70341;70342;70343;70344;703…	26876;70335;173741;426066;919899;956128			25.7	25.7	25.7	41.135	369	369	0	8.3322	109	26998000	29735000	22572000	25752000	0	12812000	0	0
Q9CXR1	Dhrs7	Dehydrogenase/reductase SDR family member 7	Q9CXR1	6	6	6	sp|Q9CXR1|DHRS7_MOUSE Dehydrogenase/reductase SDR family member 7 OS=Mus musculus OX=10090 GN=Dhrs7 PE=1 SV=2	1	6	6	6	2906;3613;10373;14422;16464;17098	True;True;True;True;True;True	3053;3799;10862;15071;17302;17967	94471;118679;311637;311638;311639;311640;311641;311642;311643;311644;311645;311646;311647;311648;311649;311650;311651;311652;311653;311654;311655;311656;311657;311658;311659;311660;311661;311662;311663;311664;311665;311666;311667;311668;311669;311670;311671;311672;311673;311674;311675;311676;311677;311678;311679;311680;428487;484301;484302;484303;484304;484305;484306;484307;484308;484309;484310;4…	148815;190043;490714;490715;490716;490717;490718;490719;490720;490721;490722;490723;490724;490725;490726;490727;490728;490729;490730;490731;490732;490733;490734;490735;490736;490737;490738;490739;490740;490741;490742;490743;490744;490745;490746;490747;490748;490749;490750;490751;490752;490753;490754;490755;490756;490757;670515;755564;755565;755566;755567;755568;755569;755570;755571;755572;755573;…	148815;190043;490720;670515;755565;783381			20.4	20.4	20.4	38.167	338	338	0	4.0565	104	45118000	79176000	60438000	75048000	0	24112000	0	8432900
Q62189;Q9CQI7	Snrpa	U1 small nuclear ribonucleoprotein A	Q62189	4;1	4;1	4;1	sp|Q62189|SNRPA_MOUSE U1 small nuclear ribonucleoprotein A OS=Mus musculus OX=10090 GN=Snrpa PE=1 SV=3	2	4	4	4	1669;2209;6578;8997	True;True;True;True	1769;2328;6884;9414	58343;58344;58345;58346;58347;58348;58349;58350;58351;58352;58353;58354;58355;58356;58357;58358;58359;58360;58361;58362;58363;58364;58365;58366;58367;58368;58369;58370;58371;58372;58373;58374;58375;58376;58377;58378;58379;58380;58381;74219;74220;74221;74222;74223;74224;74225;74226;74227;74228;74229;74230;74231;74232;74233;74234;74235;74236;74237;74238;74239;74240;74241;74242;74243;200142;200143;2…	94392;94393;94394;94395;94396;94397;94398;94399;94400;94401;94402;94403;94404;94405;94406;94407;94408;94409;94410;94411;94412;94413;94414;94415;94416;94417;94418;94419;94420;94421;94422;94423;94424;94425;94426;94427;94428;94429;94430;94431;94432;119021;119022;119023;119024;119025;119026;119027;119028;119029;119030;119031;119032;119033;119034;119035;119036;119037;119038;119039;119040;119041;119042…	94413;119039;319860;430796			15	15	15	31.835	287	287;225	0	5.3377	83	37467000	46203000	39671000	0	0	0	16002000	0
Q99KF1	Tmed9	Transmembrane emp24 domain-containing protein 9	Q99KF1	4	4	3	sp|Q99KF1|TMED9_MOUSE Transmembrane emp24 domain-containing protein 9 OS=Mus musculus OX=10090 GN=Tmed9 PE=1 SV=2	1	4	4	3	2684;3709;4072;18084	True;True;True;True	2822;3900;4286;18994	88573;88574;88575;88576;88577;88578;88579;88580;88581;88582;88583;88584;88585;88586;88587;88588;88589;88590;88591;88592;88593;88594;88595;88596;88597;88598;88599;88600;88601;88602;88603;88604;88605;88606;88607;88608;88609;88610;88611;88612;121252;121253;121254;121255;121256;121257;121258;121259;121260;121261;121262;121263;132744;132745;529416;529417;529418;529419;529420;529421;529422;529423;52942…	140259;140260;140261;140262;140263;140264;140265;140266;140267;140268;140269;140270;140271;140272;140273;140274;140275;140276;140277;140278;140279;140280;140281;140282;140283;140284;140285;140286;140287;140288;140289;140290;140291;140292;140293;140294;140295;140296;140297;140298;140299;140300;140301;140302;140303;140304;140305;140306;140307;140308;140309;140310;140311;140312;194323;194324;194325;…	140263;194333;213740;827226			20	20	12.8	27.127	235	235	0	109.5	113	46769000	89772000	79743000	63655000	0	36740000	0	0
Q99JX3;Q91X51	Gorasp2	Golgi reassembly-stacking protein 2	Q99JX3	8;1	8;1	8;1	sp|Q99JX3|GORS2_MOUSE Golgi reassembly-stacking protein 2 OS=Mus musculus OX=10090 GN=Gorasp2 PE=1 SV=3	2	8	8	8	378;881;1710;4787;6505;11570;15618;23674	True;True;True;True;True;True;True;True	399;933;1810;5032;6811;12119;16302;24838	13487;13488;13489;13490;13491;30497;30498;30499;59372;152874;152875;198329;349789;349790;349791;349792;349793;349794;349795;349796;349797;349798;349799;461357;461358;461359;461360;461361;461362;461363;461364;461365;461366;461367;461368;461369;461370;461371;461372;461373;461374;461375;461376;461377;461378;461379;461380;461381;461382;690158;690159;690160;690161;690162;690163;690164;690165;690166;69…	21402;21403;21404;21405;21406;49800;49801;49802;49803;95786;245552;245553;316625;551790;551791;551792;551793;551794;551795;551796;551797;551798;551799;551800;721807;721808;721809;721810;721811;721812;721813;721814;721815;721816;721817;721818;721819;721820;721821;721822;721823;721824;721825;721826;721827;721828;721829;721830;721831;721832;721833;721834;721835;721836;721837;721838;1080378;1080379;1…	21404;49800;95786;245552;316625;551798;721817;1080396			30.6	30.6	30.6	47.038	451	451;446	0	73.499	113	35645000	64577000	46596000	51886000	0	26242000	0	0
E9Q414	Apob	Apolipoprotein B-100;Apolipoprotein B-48	E9Q414	32	32	31	sp|E9Q414|APOB_MOUSE Apolipoprotein B-100 OS=Mus musculus OX=10090 GN=Apob PE=1 SV=1	1	32	32	31	1580;3426;4508;6558;6601;6993;8855;10484;10721;11236;11642;12196;12431;13220;14267;14725;14746;15013;15024;15952;15957;17011;17258;17925;18963;19847;20064;20331;20378;22493;23311;24157	True;True;True;True;True;True;True;True;True;True;True;True;True;True;True;True;True;True;True;True;True;True;True;True;True;True;True;True;True;True;True;True	1661;3599;4739;6864;6909;7320;9262;10976;11221;11770;12192;12762;13003;13810;14899;15385;15407;15677;15688;16696;16702;17875;18134;18832;19897;20823;21051;21328;21375;23589;24452;25339	54861;54862;54863;54864;54865;54866;54867;54868;54869;111679;111680;111681;111682;111683;111684;111685;111686;111687;111688;111689;111690;111691;111692;111693;111694;111695;111696;111697;111698;111699;111700;111701;111702;111703;111704;111705;144547;144548;144549;144550;144551;144552;144553;144554;144555;144556;144557;144558;199422;199423;199424;199425;199426;199427;199428;199429;199430;199431;19…	88026;88027;88028;88029;88030;88031;88032;88033;88034;177375;177376;177377;177378;177379;177380;177381;177382;177383;177384;177385;177386;177387;177388;177389;177390;177391;177392;177393;177394;177395;177396;177397;177398;177399;177400;177401;177402;177403;232870;232871;232872;232873;232874;232875;232876;232877;232878;232879;232880;232881;318307;318308;318309;318310;318311;318312;318313;318314;31…	88030;177394;232871;318318;321131;337731;423748;496468;510484;537489;554701;574507;581189;610633;662267;686249;686747;695685;696052;734935;734977;780247;788835;822696;851481;889817;896568;906600;908213;1020393;1062058;1105722			8.2	8.2	8	509.43	4505	4505	0	124.52	402	59040000	127940000	94334000	104460000	0	35367000	16085000	0
O88833	Cyp4a10	Cytochrome P450 4A10	O88833	19	19	18	sp|O88833|CP4AA_MOUSE Cytochrome P450 4A10 OS=Mus musculus OX=10090 GN=Cyp4a10 PE=2 SV=2	1	19	19	18	2582;4150;5132;5863;7188;9200;10044;12014;14914;15588;15858;16723;16724;16801;17543;19651;22031;23643;24093	True;True;True;True;True;True;True;True;True;True;True;True;True;True;True;True;True;True;True	2715;2716;4367;5388;6143;7522;9625;10514;12576;15577;16271;16577;17575;17576;17658;18434;20617;23115;24807;25274	85742;85743;85744;85745;85746;85747;85748;85749;85750;85751;85752;85753;85754;85755;85756;85757;85758;85759;85760;85761;85762;85763;134446;134447;134448;134449;134450;134451;134452;134453;134454;134455;134456;134457;134458;134459;134460;134461;134462;134463;134464;134465;134466;134467;134468;134469;134470;134471;134472;134473;134474;134475;134476;134477;134478;134479;134480;161981;161982;161983;1…	136071;136072;136073;136074;136075;136076;136077;136078;136079;136080;136081;136082;136083;136084;136085;136086;136087;136088;136089;136090;136091;136092;136093;136094;136095;216320;216321;216322;216323;216324;216325;216326;216327;216328;216329;216330;216331;216332;216333;216334;216335;216336;216337;216338;216339;216340;216341;216342;216343;216344;216345;216346;216347;216348;216349;216350;216351;…	136076;216335;259451;290517;346319;439044;472622;568806;692244;720299;729088;770222;770224;772897;803848;878573;996942;1079260;1102251			39.9	39.9	37.3	58.33	509	509	0	266.14	387	181660000	302960000	436590000	187730000	55090000	79211000	0	14268000
P11031	Sub1	Activated RNA polymerase II transcriptional coactivator p15	P11031	2	2	2	sp|P11031|TCP4_MOUSE Activated RNA polymerase II transcriptional coactivator p15 OS=Mus musculus OX=10090 GN=Sub1 PE=1 SV=3	1	2	2	2	3137;6148	True;True	3299;6443	101369;101370;101371;101372;101373;101374;189070;189071;189072;189073;189074;189075;189076;189077;189078;189079;189080;189081;189082;189083;189084;189085;189086;189087;189088;189089;189090;189091;189092;189093;189094;189095;189096;189097;189098;189099;189100;189101;189102;189103;189104;189105	159826;159827;159828;159829;159830;159831;302104;302105;302106;302107;302108;302109;302110;302111;302112;302113;302114;302115;302116;302117;302118;302119;302120;302121;302122;302123;302124;302125;302126;302127;302128;302129;302130;302131;302132;302133;302134;302135;302136;302137;302138;302139;302140	159828;302117			15.7	15.7	15.7	14.427	127	127	0.0016913	2.4346	43	0	52713000	27153000	39558000	0	16097000	0	0
P04919	Slc4a1	Band 3 anion transport protein	P04919	10	10	10	sp|P04919|B3AT_MOUSE Band 3 anion transport protein OS=Mus musculus OX=10090 GN=Slc4a1 PE=1 SV=1	1	10	10	10	1429;1661;2021;5681;10545;11357;15114;19487;19724;20529	True;True;True;True;True;True;True;True;True;True	1503;1761;2134;5957;11038;11893;15780;20448;20693;21534	49302;49303;49304;49305;49306;49307;49308;49309;49310;49311;49312;49313;49314;49315;49316;49317;49318;49319;49320;49321;49322;49323;49324;49325;49326;49327;49328;49329;49330;49331;49332;58172;58173;58174;58175;58176;58177;58178;58179;58180;58181;58182;58183;58184;58185;68935;68936;68937;68938;68939;68940;68941;68942;68943;68944;68945;68946;68947;176976;176977;176978;176979;176980;176981;176982;31…	78886;78887;78888;78889;78890;78891;78892;78893;78894;78895;78896;78897;78898;78899;78900;78901;78902;78903;78904;78905;78906;78907;78908;78909;78910;78911;78912;78913;78914;78915;78916;78917;78918;94058;94059;94060;94061;94062;94063;94064;94065;94066;94067;94068;94069;94070;94071;94072;111135;111136;111137;111138;111139;111140;111141;111142;111143;111144;111145;111146;111147;111148;282939;282940…	78914;94058;111143;282941;499487;542700;699038;871904;881768;917194			14.2	14.2	14.2	103.13	929	929	0	12.861	103	80016000	158000000	82216000	42428000	0	35422000	0	14697000
Q99KJ8	Dctn2	Dynactin subunit 2	Q99KJ8	9	9	9	sp|Q99KJ8|DCTN2_MOUSE Dynactin subunit 2 OS=Mus musculus OX=10090 GN=Dctn2 PE=1 SV=3	1	9	9	9	4055;5997;14187;14265;15164;21088;22842;24365;24428	True;True;True;True;True;True;True;True;True	4269;6288;14818;14897;15831;22121;23957;25556;25621	132395;132396;132397;132398;132399;185321;185322;185323;185324;421939;421940;421941;421942;421943;421944;421945;421946;421947;421948;421949;421950;421951;421952;421953;421954;421955;421956;421957;421958;421959;421960;421961;421962;421963;421964;421965;421966;421967;421968;421969;421970;421971;421972;421973;421974;421975;421976;421977;421978;424219;447871;447872;447873;447874;447875;447876;447877;…	213105;213106;213107;213108;213109;213110;213111;295613;295614;295615;295616;658027;658028;658029;658030;658031;658032;658033;658034;658035;658036;658037;658038;658039;658040;658041;658042;658043;658044;658045;658046;658047;658048;658049;658050;658051;658052;658053;658054;658055;658056;658057;658058;658059;658060;658061;658062;658063;658064;658065;658066;658067;658068;658069;658070;658071;658072;…	213105;295616;658072;662162;700964;948483;1037180;1115815;1118293			29.4	29.4	29.4	44.116	402	402	0	93.593	175	44201000	40193000	28493000	36124000	0	20769000	0	0
Q62318	Trim28	Transcription intermediary factor 1-beta	Q62318	7	7	7	sp|Q62318|TIF1B_MOUSE Transcription intermediary factor 1-beta OS=Mus musculus OX=10090 GN=Trim28 PE=1 SV=3	1	7	7	7	3535;3667;11727;13162;15047;19369;22625	True;True;True;True;True;True;True	3716;3854;12280;13751;15712;20323;23728	115554;120189;120190;120191;120192;120193;120194;120195;120196;120197;120198;120199;120200;120201;120202;120203;120204;120205;353969;390507;390508;390509;390510;390511;390512;444958;444959;444960;444961;444962;444963;444964;444965;444966;444967;444968;444969;444970;444971;444972;444973;444974;444975;444976;444977;444978;444979;444980;444981;444982;444983;444984;444985;444986;444987;444988;444989;…	184671;192482;192483;192484;192485;192486;192487;192488;192489;192490;192491;192492;192493;192494;192495;192496;192497;192498;192499;192500;557507;608946;608947;608948;608949;608950;608951;696651;696652;696653;696654;696655;696656;696657;696658;696659;696660;696661;696662;696663;696664;696665;696666;696667;696668;696669;696670;696671;696672;696673;696674;696675;696676;696677;696678;696679;696680;…	184671;192496;557507;608948;696672;867185;1026318			12.1	12.1	12.1	88.846	834	834	0	22.733	137	37391000	59881000	35207000	43795000	0	24706000	0	0
Q8BJY1	Psmd5	26S proteasome non-ATPase regulatory subunit 5	Q8BJY1	7	7	7	sp|Q8BJY1|PSMD5_MOUSE 26S proteasome non-ATPase regulatory subunit 5 OS=Mus musculus OX=10090 GN=Psmd5 PE=1 SV=4	1	7	7	7	212;13252;14298;14917;21397;21838;22639	True;True;True;True;True;True;True	229;13842;14932;15580;22440;22909;23743	7157;7158;7159;7160;7161;7162;7163;7164;7165;7166;7167;7168;7169;7170;7171;7172;7173;7174;7175;7176;7177;7178;7179;7180;7181;7182;7183;7184;7185;7186;7187;7188;7189;7190;7191;7192;7193;7194;7195;7196;7197;7198;7199;7200;7201;7202;7203;7204;7205;7206;7207;7208;7209;7210;7211;7212;7213;7214;7215;7216;7217;7218;7219;7220;7221;7222;7223;392396;392397;392398;392399;392400;392401;392402;424704;424705;4…	10956;10957;10958;10959;10960;10961;10962;10963;10964;10965;10966;10967;10968;10969;10970;10971;10972;10973;10974;10975;10976;10977;10978;10979;10980;10981;10982;10983;10984;10985;10986;10987;10988;10989;10990;10991;10992;10993;10994;10995;10996;10997;10998;10999;11000;11001;11002;11003;11004;11005;11006;11007;11008;11009;11010;11011;11012;11013;11014;11015;11016;11017;11018;11019;11020;11021;110…	10990;611669;662731;692286;966826;986937;1027006			15.5	15.5	15.5	55.971	504	504	0	4.0047	67	44377000	52803000	0	0	0	0	13799000	0
Q9WVE8	Pacsin2	Protein kinase C and casein kinase substrate in neurons protein 2	Q9WVE8	5	5	5	sp|Q9WVE8|PACN2_MOUSE Protein kinase C and casein kinase substrate in neurons protein 2 OS=Mus musculus OX=10090 GN=Pacsin2 PE=1 SV=1	1	5	5	5	462;2539;10426;13208;23685	True;True;True;True;True	487;2670;10916;13798;24849	16387;16388;16389;16390;16391;16392;16393;16394;16395;16396;16397;16398;16399;16400;16401;84427;84428;84429;84430;84431;84432;84433;84434;84435;84436;84437;84438;84439;84440;84441;84442;84443;84444;84445;84446;313090;313091;313092;313093;313094;313095;313096;313097;313098;313099;313100;313101;313102;313103;313104;313105;313106;313107;313108;313109;313110;313111;313112;313113;313114;313115;313116;…	26369;26370;26371;26372;26373;26374;26375;26376;26377;26378;26379;26380;26381;26382;26383;134149;134150;134151;134152;134153;134154;134155;134156;134157;134158;134159;134160;134161;134162;134163;134164;134165;134166;134167;134168;134169;134170;134171;492858;492859;492860;492861;492862;492863;492864;492865;492866;492867;492868;492869;492870;492871;492872;492873;492874;492875;492876;492877;492878;4…	26379;134162;492874;610405;1080766			12.3	12.3	12.3	55.832	486	486	0	44.532	81	36518000	0	32686000	44411000	0	0	16708000	0
Q80UM7	Mogs	Mannosyl-oligosaccharide glucosidase	Q80UM7	12	12	12	sp|Q80UM7|MOGS_MOUSE Mannosyl-oligosaccharide glucosidase OS=Mus musculus OX=10090 GN=Mogs PE=1 SV=1	1	12	12	12	2923;3746;6143;8985;9907;10064;13701;15211;15349;15756;19589;19840	True;True;True;True;True;True;True;True;True;True;True;True	3070;3939;6438;9402;10369;10536;14311;15881;16025;16460;20554;20816	94822;94823;94824;94825;122746;122747;122748;122749;122750;122751;122752;122753;189057;270336;270337;270338;270339;270340;270341;270342;270343;270344;270345;270346;270347;270348;270349;270350;270351;270352;270353;270354;270355;270356;270357;270358;270359;270360;270361;296786;301007;301008;406898;406899;406900;406901;406902;406903;406904;406905;406906;406907;406908;406909;406910;406911;406912;4069…	149335;149336;149337;149338;196803;196804;196805;196806;196807;196808;196809;196810;302091;430539;430540;430541;430542;430543;430544;430545;430546;430547;430548;430549;430550;430551;430552;430553;430554;430555;430556;430557;430558;430559;430560;430561;430562;430563;430564;430565;468135;473359;473360;634973;634974;634975;634976;634977;634978;634979;634980;634981;634982;634983;634984;634985;634986;…	149336;196803;302091;430560;468135;473360;634983;702899;708113;725221;876475;889748			19.1	19.1	19.1	91.83	834	834	0	60.694	174	27129000	52347000	32330000	33603000	21596000	0	0	0
P60670	Nploc4	Nuclear protein localization protein 4 homolog	P60670	7	7	7	sp|P60670|NPL4_MOUSE Nuclear protein localization protein 4 homolog OS=Mus musculus OX=10090 GN=Nploc4 PE=1 SV=3	1	7	7	7	627;653;702;6296;7662;9919;22801	True;True;True;True;True;True;True	664;690;743;6594;8018;10384;23914	22177;22178;22179;22180;22181;22182;22183;22184;22185;22186;22187;22188;22189;22190;22191;22192;22193;22194;22195;22196;22197;22198;22199;22200;22201;22202;22203;22204;22205;22206;22207;22208;22209;22210;22211;22212;22213;22915;22916;22917;22918;22919;22920;22921;22922;22923;22924;22925;22926;22927;22928;22929;22930;22931;22932;22933;22934;22935;22936;22937;22938;22939;22940;22941;22942;22943;229…	35836;35837;35838;35839;35840;35841;35842;35843;35844;35845;35846;35847;35848;35849;35850;35851;35852;35853;35854;35855;35856;35857;35858;35859;35860;35861;35862;35863;35864;35865;35866;35867;35868;35869;35870;35871;35872;37086;37087;37088;37089;37090;37091;37092;37093;37094;37095;37096;37097;37098;37099;37100;37101;37102;37103;37104;37105;37106;37107;37108;37109;37110;37111;37112;37113;37114;371…	35859;37102;42040;306628;370234;468517;1035538			13.5	13.5	13.5	68.016	608	608	0	9.1379	126	65601000	49138000	0	31439000	0	21769000	0	0
Q6P5E4	Uggt1	UDP-glucose:glycoprotein glucosyltransferase 1	Q6P5E4	16	16	16	sp|Q6P5E4|UGGG1_MOUSE UDP-glucose:glycoprotein glucosyltransferase 1 OS=Mus musculus OX=10090 GN=Uggt1 PE=1 SV=4	1	16	16	16	3324;5256;5912;10530;10834;11577;11801;12959;14488;18041;18067;20619;21147;22313;22441;22474	True;True;True;True;True;True;True;True;True;True;True;True;True;True;True;True	3494;5516;6193;11023;11340;12126;12356;13544;15140;18948;18976;21627;22183;23403;23535;23568	107380;107381;107382;165636;165637;165638;183034;183035;183036;183037;183038;183039;183040;183041;183042;183043;183044;183045;183046;316213;316214;325918;325919;325920;325921;325922;325923;325924;325925;325926;325927;325928;325929;325930;349926;349927;349928;349929;355711;355712;355713;355714;355715;355716;355717;355718;355719;384356;384357;384358;384359;384360;384361;384362;430709;430710;430711;…	169656;169657;169658;265905;265906;265907;291936;291937;291938;291939;291940;291941;291942;291943;291944;291945;291946;291947;291948;498777;498778;515072;515073;515074;515075;515076;515077;515078;515079;515080;515081;515082;515083;515084;515085;515086;515087;515088;515089;515090;515091;515092;515093;552008;552009;552010;552011;560492;560493;560494;560495;560496;560497;560498;560499;560500;598853;…	169657;265906;291947;498778;515084;552011;560496;598856;676172;826057;826792;921791;951269;1013212;1018178;1018816	524	1016	14.1	14.1	14.1	176.43	1551	1551	0	25.062	164	30973000	52998000	39785000	33421000	0	23760000	0	0
P35278	Rab5c	Ras-related protein Rab-5C	P35278	6	6	3	sp|P35278|RAB5C_MOUSE Ras-related protein Rab-5C OS=Mus musculus OX=10090 GN=Rab5c PE=1 SV=2	1	6	6	3	6928;9337;15376;17609;20690;24747	True;True;True;True;True;True	7252;9770;16053;18505;21706;25954	210174;279727;279728;279729;279730;279731;279732;279733;279734;279735;279736;279737;279738;279739;279740;279741;279742;279743;279744;279745;279746;279747;279748;279749;279750;279751;279752;279753;279754;279755;279756;279757;279758;279759;279760;279761;279762;279763;279764;279765;279766;279767;279768;279769;279770;279771;279772;279773;279774;279775;453904;453905;453906;453907;453908;453909;453910;…	334813;444591;444592;444593;444594;444595;444596;444597;444598;444599;444600;444601;444602;444603;444604;444605;444606;444607;444608;444609;444610;444611;444612;444613;444614;444615;444616;444617;444618;444619;444620;444621;444622;444623;444624;444625;444626;444627;444628;444629;444630;444631;444632;444633;444634;444635;444636;444637;444638;444639;709920;709921;709922;709923;709924;709925;709926;…	334813;444616;709922;808077;926367;1135846			33.3	33.3	18.5	23.412	216	216	0	18.406	80	0	42552000	36408000	0	0	0	0	12299000
Q9WU19	Hao1	Hydroxyacid oxidase 1	Q9WU19	9	9	9	sp|Q9WU19|HAOX1_MOUSE Hydroxyacid oxidase 1 OS=Mus musculus OX=10090 GN=Hao1 PE=1 SV=1	1	9	9	9	8884;9420;9751;15248;15292;16041;16650;17357;19343	True;True;True;True;True;True;True;True;True	9297;9857;10204;15918;15965;16807;17500;18239;20295	267395;282837;282838;282839;292638;292639;292640;292641;292642;292643;292644;292645;292646;292647;292648;292649;292650;292651;292652;292653;292654;292655;292656;292657;292658;292659;292660;292661;292662;292663;292664;292665;450076;450077;450078;450079;450080;450081;450082;450083;451241;451242;451243;451244;451245;451246;451247;451248;473003;473004;473005;473006;491134;491135;491136;491137;491138;…	426076;449126;449127;449128;462822;462823;462824;462825;462826;462827;462828;462829;462830;462831;462832;462833;462834;462835;462836;462837;462838;462839;462840;462841;462842;462843;462844;462845;462846;462847;462848;462849;704450;704451;704452;704453;704454;704455;704456;704457;706044;706045;706046;706047;706048;706049;706050;706051;738788;738789;738790;738791;767689;767690;767691;767692;767693;…	426076;449126;462827;704455;706047;738790;767698;792139;865795			33	33	33	41.001	370	370	0	323.31	111	28245000	43431000	0	0	0	0	0	11185000
Q9D379	Ephx1	Epoxide hydrolase 1	Q9D379	34	34	34	sp|Q9D379|HYEP_MOUSE Epoxide hydrolase 1 OS=Mus musculus OX=10090 GN=Ephx1 PE=1 SV=2	1	34	34	34	3806;3807;4884;4885;4886;5659;6000;7081;7121;7122;7263;7725;7769;7770;8318;8721;8773;10479;10874;12121;12163;12585;12754;13929;14078;14079;16863;18321;21105;21543;22535;22536;22647;22652	True;True;True;True;True;True;True;True;True;True;True;True;True;True;True;True;True;True;True;True;True;True;True;True;True;True;True;True;True;True;True;True;True;True	4001;4002;5130;5131;5132;5935;6291;7413;7454;7455;7601;8086;8133;8134;8707;9123;9175;10971;11382;12684;12728;13161;13330;14551;14707;14708;17722;19238;22139;22595;22596;23632;23633;23751;23759	124434;124435;124436;124437;124438;124439;124440;124441;124442;124443;124444;124445;124446;124447;124448;124449;124450;124451;124452;124453;124454;124455;124456;124457;124458;124459;124460;124461;124462;124463;124464;124465;124466;124467;124468;124469;124470;124471;124472;124473;124474;124475;124476;124477;124478;124479;124480;124481;124482;124483;124484;124485;124486;124487;124488;124489;124490;…	199567;199568;199569;199570;199571;199572;199573;199574;199575;199576;199577;199578;199579;199580;199581;199582;199583;199584;199585;199586;199587;199588;199589;199590;199591;199592;199593;199594;199595;199596;199597;199598;199599;199600;199601;199602;199603;199604;199605;199606;199607;199608;199609;199610;199611;199612;199613;199614;199615;199616;199617;199618;199619;199620;199621;199622;199623;…	199577;199689;249611;249625;249648;282210;295625;341988;344043;344067;352838;373235;375622;375630;400212;416493;419269;496192;517383;572201;573579;585893;589958;645972;653404;653416;775414;833149;948905;973673;1022137;1022180;1027442;1027770	777	146	65.1	65.1	65.1	52.576	455	455	0	323.31	863	676410000	1051700000	669630000	518070000	162180000	155730000	107240000	37487000
P56654	Cyp2c37	Cytochrome P450 2C37	P56654	34	34	13	sp|P56654|CP237_MOUSE Cytochrome P450 2C37 OS=Mus musculus OX=10090 GN=Cyp2c37 PE=1 SV=2	1	34	34	13	2242;2781;2782;3293;3314;3551;3564;4754;5381;6867;7130;7131;7521;7565;8610;9076;9293;9294;10029;10294;10935;11166;12549;12606;12650;14647;16232;17443;18520;19118;19525;21469;23574;24121	True;True;True;True;True;True;True;True;True;True;True;True;True;True;True;True;True;True;True;True;True;True;True;True;True;True;True;True;True;True;True;True;True;True	2364;2923;2924;3462;3484;3732;3746;3747;4998;5652;7188;7463;7464;7871;7917;9011;9497;9723;9724;10498;10781;11444;11686;13125;13182;13226;15304;17032;18327;19442;20057;20489;22519;24736;25302	75285;75286;75287;75288;75289;75290;75291;75292;75293;75294;75295;75296;75297;75298;75299;75300;75301;75302;75303;75304;75305;75306;75307;75308;75309;75310;75311;75312;75313;75314;75315;75316;75317;75318;75319;75320;75321;75322;75323;75324;75325;75326;75327;75328;75329;91759;91760;91761;91762;91763;91764;91765;91766;91767;91768;91769;91770;91771;91772;91773;105604;105605;105606;105607;105608;1056…	120754;120755;120756;120757;120758;120759;120760;120761;120762;120763;120764;120765;120766;120767;120768;120769;120770;120771;120772;120773;120774;120775;120776;120777;120778;120779;120780;120781;120782;120783;120784;120785;120786;120787;120788;120789;120790;120791;120792;120793;120794;120795;120796;120797;120798;120799;145036;145037;145038;145039;145040;145041;145042;145043;145044;145045;145046;…	120783;145038;145051;165853;169214;185577;186420;244042;271522;332580;344296;344339;363088;364892;413135;433941;442735;442763;472205;487896;520096;533722;585012;586424;587375;683881;745924;797291;838930;857736;873248;970310;1077518;1103825	370	472	74.9	74.9	31.4	55.606	490	490	0	261.72	1108	1236400000	1329500000	1347400000	1400600000	261870000	326720000	149360000	106420000
Q9D1D4	Tmed10	Transmembrane emp24 domain-containing protein 10	Q9D1D4	6	6	6	sp|Q9D1D4|TMEDA_MOUSE Transmembrane emp24 domain-containing protein 10 OS=Mus musculus OX=10090 GN=Tmed10 PE=1 SV=1	1	6	6	6	11322;11633;13276;14029;17451;18639	True;True;True;True;True;True	11857;12182;13866;14657;18335;19561	342318;342319;342320;342321;342322;342323;342324;342325;342326;342327;342328;342329;342330;342331;342332;342333;342334;342335;342336;342337;342338;342339;342340;351556;351557;351558;351559;351560;351561;351562;351563;351564;351565;351566;351567;351568;351569;351570;351571;351572;351573;351574;351575;351576;393058;393059;393060;393061;393062;393063;393064;393065;393066;393067;393068;393069;393070;…	541307;541308;541309;541310;541311;541312;541313;541314;541315;541316;541317;541318;541319;541320;541321;541322;541323;541324;541325;541326;541327;541328;541329;541330;541331;541332;554257;554258;554259;554260;554261;554262;554263;554264;554265;554266;554267;554268;554269;554270;554271;554272;554273;554274;554275;554276;554277;612656;612657;612658;612659;612660;612661;612662;612663;612664;612665;…	541314;554270;612692;650867;797756;842753			25.6	25.6	25.6	24.911	219	219	0	35.581	180	45400000	114050000	87416000	77703000	0	40512000	0	11256000
Q6GQT9	Nomo1	Nodal modulator 1	Q6GQT9	12	12	12	sp|Q6GQT9|NOMO1_MOUSE Nodal modulator 1 OS=Mus musculus OX=10090 GN=Nomo1 PE=1 SV=1	1	12	12	12	1370;3383;6185;6808;6942;9044;10506;11469;20246;22354;23632;25071	True;True;True;True;True;True;True;True;True;True;True;True	1443;3553;6480;7127;7266;9464;10998;12012;21240;23444;24795;26294	47699;47700;47701;47702;47703;110053;110054;110055;110056;189728;189729;189730;189731;189732;189733;189734;189735;189736;189737;189738;189739;189740;189741;189742;189743;189744;206818;206819;206820;206821;206822;210754;272000;272001;272002;315559;315560;315561;315562;347475;583439;649758;689147;689148;689149;689150;689151;689152;689153;689154;689155;689156;689157;689158;689159;689160;689161;68916…	76719;76720;76721;76722;76723;174578;174579;174580;174581;302984;302985;302986;302987;302988;302989;302990;302991;302992;302993;302994;302995;302996;302997;302998;302999;303000;303001;330164;330165;330166;330167;330168;335964;433357;433358;433359;497796;497797;497798;497799;548771;904219;1015620;1079026;1079027;1079028;1079029;1079030;1079031;1079032;1079033;1079034;1079035;1079036;1079037;107903…	76723;174580;302984;330164;335964;433359;497796;548771;904219;1015620;1079034;1150805			13.5	13.5	13.5	133.42	1214	1214	0	9.5983	88	0	41208000	38964000	0	0	0	12866000	0
Q9DBK0	Acot12	Acyl-coenzyme A thioesterase 12	Q9DBK0	14	14	14	sp|Q9DBK0|ACO12_MOUSE Acetyl-coenzyme A thioesterase OS=Mus musculus OX=10090 GN=Acot12 PE=1 SV=1	1	14	14	14	4048;7141;8105;9156;10704;12184;13072;14780;15878;18618;19526;20540;22418;24328	True;True;True;True;True;True;True;True;True;True;True;True;True;True	4262;7474;8481;9579;11204;12749;13660;15441;16599;19540;20490;21545;23509;25516;25517	132239;216510;216511;216512;216513;216514;216515;216516;216517;216518;216519;216520;216521;216522;216523;216524;216525;216526;216527;216528;216529;216530;216531;216532;216533;216534;216535;216536;216537;216538;216539;216540;216541;216542;245038;274898;274899;274900;274901;274902;274903;274904;274905;274906;274907;274908;274909;274910;322160;365764;365765;387802;437990;437991;437992;437993;437994;…	212933;344781;344782;344783;344784;344785;344786;344787;344788;344789;344790;344791;344792;344793;344794;344795;344796;344797;344798;344799;344800;344801;344802;344803;344804;344805;344806;344807;344808;344809;344810;344811;344812;344813;389739;437641;437642;437643;437644;437645;437646;437647;437648;437649;437650;437651;437652;437653;437654;437655;509025;574290;574291;603987;687508;687509;687510;…	212933;344787;389739;437653;509025;574291;603987;687530;729472;842309;873261;917718;1017453;1114841			27.9	27.9	27.9	61.761	556	556	0	55.459	191	0	93284000	83934000	41963000	36205000	0	0	0
Q91WG0	Ces2c	Acylcarnitine hydrolase	Q91WG0	10	8	8	sp|Q91WG0|EST2C_MOUSE Acylcarnitine hydrolase OS=Mus musculus OX=10090 GN=Ces2c PE=1 SV=1	1	10	8	8	3472;5763;6006;6760;8628;8924;14994;19131;24403;25214	True;True;True;False;True;True;True;True;True;False	3651;6040;6298;7078;9029;9338;15658;20071;25595;26446	113281;179756;179757;185419;185420;185421;185422;185423;185424;185425;185426;185427;185428;185429;185430;185431;185432;185433;185434;185435;185436;185437;185438;185439;185440;185441;185442;185443;185444;185445;185446;185447;185448;185449;185450;185451;185452;185453;185454;185455;205188;205189;205190;205191;205192;205193;205194;205195;205196;205197;205198;205199;205200;205201;205202;205203;205204;…	180537;287514;287515;295726;295727;295728;295729;295730;295731;295732;295733;295734;295735;295736;295737;295738;295739;295740;295741;295742;295743;295744;295745;295746;295747;295748;295749;295750;295751;295752;295753;295754;295755;295756;295757;295758;295759;295760;295761;295762;295763;327810;327811;327812;327813;327814;327815;327816;327817;327818;327819;327820;327821;327822;327823;327824;327825;…	180537;287515;295758;327827;413504;427870;695157;858067;1117315;1158394			25.8	22.1	22.1	62.469	561	561	0	44.702	90	47097000	0	39720000	41973000	0	21588000	0	0
Q99JI6	Rap1b	Ras-related protein Rap-1b	Q99JI6	7	7	2	sp|Q99JI6|RAP1B_MOUSE Ras-related protein Rap-1b OS=Mus musculus OX=10090 GN=Rap1b PE=1 SV=2	1	7	7	2	11302;15480;18399;18941;19639;22997;24537	True;True;True;True;True;True;True	11837;16162;19317;19875;20605;24119;25734	341639;341640;341641;341642;341643;341644;341645;341646;341647;341648;341649;341650;341651;341652;341653;341654;341655;341656;341657;341658;341659;341660;341661;341662;341663;341664;341665;341666;341667;341668;341669;341670;341671;341672;341673;341674;341675;341676;341677;341678;341679;341680;341681;341682;341683;341684;341685;341686;341687;341688;341689;341690;341691;341692;341693;341694;341695;…	540348;540349;540350;540351;540352;540353;540354;540355;540356;540357;540358;540359;540360;540361;540362;540363;540364;540365;540366;540367;540368;540369;540370;540371;540372;540373;540374;540375;540376;540377;540378;540379;540380;540381;540382;540383;540384;540385;540386;540387;540388;540389;540390;540391;540392;540393;540394;540395;540396;540397;540398;540399;540400;540401;540402;540403;540404;…	540425;715422;835516;850617;878411;1045103;1123522			42.9	42.9	15.2	20.825	184	184	0	14.308	209	29864000	0	0	0	0	0	5011200	0
Q05421	Cyp2e1	Cytochrome P450 2E1	Q05421	41	41	41	sp|Q05421|CP2E1_MOUSE Cytochrome P450 2E1 OS=Mus musculus OX=10090 GN=Cyp2e1 PE=1 SV=1	1	41	41	41	3561;4192;4373;4499;4500;4523;4704;4705;5176;6526;6527;6528;7069;7159;7216;7569;8005;8006;8484;8485;9040;9041;9313;11840;11841;13774;16193;16603;16878;18503;18510;18521;18608;18819;19690;20566;21252;21253;22895;23362;24700	True;True;True;True;True;True;True;True;True;True;True;True;True;True;True;True;True;True;True;True;True;True;True;True;True;True;True;True;True;True;True;True;True;True;True;True;True;True;True;True;True	3743;4409;4599;4728;4729;4730;4731;4754;4945;4946;5435;6832;6833;6834;7400;7493;7552;7921;8380;8381;8876;8877;9460;9461;9743;12399;12400;14387;16982;16983;17451;17737;19425;19432;19443;19530;19747;20658;21572;22291;22292;24011;24507;25904;25905	116348;116349;116350;116351;116352;116353;116354;116355;116356;116357;116358;116359;116360;116361;116362;116363;116364;116365;116366;116367;116368;116369;116370;116371;116372;116373;116374;116375;116376;116377;116378;116379;116380;116381;116382;116383;116384;116385;116386;116387;116388;116389;116390;116391;116392;116393;116394;116395;116396;116397;116398;116399;116400;116401;116402;116403;116404;…	185824;185825;185826;185827;185828;185829;185830;185831;185832;185833;185834;185835;185836;185837;185838;185839;185840;185841;185842;185843;185844;185845;185846;185847;185848;185849;185850;185851;185852;185853;185854;185855;185856;185857;185858;185859;185860;185861;185862;185863;185864;185865;185866;185867;185868;185869;185870;185871;185872;185873;185874;185875;185876;185877;185878;185879;185880;…	185842;217602;224934;232151;232482;233904;242441;242474;261926;316938;316977;316989;341581;345570;347748;365020;386409;386420;406633;406663;433182;433208;443448;562309;562343;638167;744380;762159;775909;838519;838732;838943;842161;847703;880361;918721;959034;959046;1039007;1065359;1134492	460;461	273;316	67.1	67.1	67.1	56.804	493	493	0	323.31	2286	2063300000	2562000000	2115000000	2146100000	643800000	592990000	140270000	118070000
P19253	Rpl13a	60S ribosomal protein L13a	P19253	5	5	5	sp|P19253|RL13A_MOUSE 60S ribosomal protein L13a OS=Mus musculus OX=10090 GN=Rpl13a PE=1 SV=4	1	5	5	5	548;2670;12907;16200;25021	True;True;True;True;True	577;2806;13489;16991;26243	19260;19261;19262;19263;19264;19265;19266;19267;19268;19269;19270;19271;19272;19273;19274;19275;19276;19277;19278;19279;19280;19281;19282;19283;19284;19285;19286;19287;19288;19289;19290;19291;19292;19293;19294;19295;19296;19297;19298;19299;19300;19301;19302;19303;19304;19305;19306;19307;19308;88267;383104;383105;383106;383107;383108;383109;383110;383111;383112;383113;383114;383115;383116;383117;3…	30857;30858;30859;30860;30861;30862;30863;30864;30865;30866;30867;30868;30869;30870;30871;30872;30873;30874;30875;30876;30877;30878;30879;30880;30881;30882;30883;30884;30885;30886;30887;30888;30889;30890;30891;30892;30893;30894;30895;30896;30897;30898;30899;30900;30901;30902;30903;30904;30905;30906;30907;30908;30909;30910;30911;30912;30913;30914;30915;30916;30917;139813;139814;597003;597004;59700…	30916;139814;597028;744679;1147576			27.1	27.1	27.1	23.464	203	203	0	5.4909	156	144780000	155230000	150670000	102150000	63815000	0	17060000	12539000
P63330;P62715	Ppp2ca;Ppp2cb	Serine/threonine-protein phosphatase 2A catalytic subunit alpha isoform;Serine/threonine-protein phosphatase 2A catalytic subunit beta isoform	P63330;P62715	6;5	6;5	6;5	sp|P63330|PP2AA_MOUSE Serine/threonine-protein phosphatase 2A catalytic subunit alpha isoform OS=Mus musculus OX=10090 GN=Ppp2ca PE=1 SV=1;sp|P62715|PP2AB_MOUSE Serine/threonine-protein phosphatase 2A catalytic subunit beta isoform OS=Mus musculus OX=10090	2	6	6	6	2701;5648;7848;14765;17431;25082	True;True;True;True;True;True	2839;5923;8219;15426;18314;26306	89319;89320;89321;89322;89323;175967;238183;238184;238185;238186;238187;238188;238189;238190;238191;238192;238193;238194;238195;238196;238197;238198;238199;238200;238201;238202;238203;238204;437690;437691;437692;437693;511375;511376;511377;511378;511379;511380;511381;511382;511383;511384;511385;511386;511387;511388;511389;511390;511391;511392;511393;511394;511395;511396;511397;511398;511399;51140…	141724;141725;141726;141727;141728;281481;380175;380176;380177;380178;380179;380180;380181;380182;380183;380184;380185;380186;380187;380188;380189;380190;380191;380192;380193;380194;380195;380196;380197;380198;380199;380200;380201;380202;380203;380204;380205;380206;380207;380208;380209;380210;380211;687016;687017;687018;687019;687020;797121;797122;797123;797124;797125;797126;797127;797128;797129;…	141725;281481;380194;687018;797152;1151069			32	32	32	35.608	309	309;309	0	11.813	166	30963000	40171000	36406000	25974000	22585000	0	0	0
Q505D7	Opa3	Optic atrophy 3 protein homolog	Q505D7	3	3	3	sp|Q505D7|OPA3_MOUSE Optic atrophy 3 protein homolog OS=Mus musculus OX=10090 GN=Opa3 PE=1 SV=1	1	3	3	3	299;12919;13553	True;True;True	317;13501;14151	11318;11319;11320;11321;11322;11323;11324;11325;11326;11327;11328;11329;11330;11331;11332;11333;11334;11335;11336;11337;11338;11339;11340;11341;11342;11343;11344;11345;11346;11347;11348;11349;11350;11351;11352;11353;383308;383309;383310;383311;383312;383313;383314;383315;383316;383317;383318;383319;383320;383321;383322;383323;383324;400660;400661;400662;400663;400664;400665;400666;400667;400668;4…	18054;18055;18056;18057;18058;18059;18060;18061;18062;18063;18064;18065;18066;18067;18068;18069;18070;18071;18072;18073;18074;18075;18076;18077;18078;18079;18080;18081;18082;18083;18084;18085;18086;18087;18088;18089;18090;18091;18092;597222;597223;597224;597225;597226;597227;597228;597229;597230;597231;597232;597233;597234;597235;597236;597237;597238;597239;597240;597241;597242;597243;597244;5972…	18090;597244;623837			24.6	24.6	24.6	20.11	179	179	0	5.0373	98	0	33286000	21855000	28311000	14231000	0	0	0
Q9CQY5	Magt1	Magnesium transporter protein 1	Q9CQY5	3	3	3	sp|Q9CQY5|MAGT1_MOUSE Magnesium transporter protein 1 OS=Mus musculus OX=10090 GN=Magt1 PE=1 SV=1	1	3	3	3	8242;18435;23746	True;True;True	8628;19355;24910	249253;249254;249255;249256;249257;249258;249259;249260;249261;249262;249263;249264;249265;249266;249267;249268;249269;249270;249271;249272;536725;536726;536727;536728;536729;536730;536731;536732;536733;536734;536735;536736;536737;536738;536739;536740;536741;536742;536743;536744;536745;536746;536747;536748;536749;536750;536751;536752;536753;536754;536755;536756;536757;536758;536759;536760;536761;…	396733;396734;396735;396736;396737;396738;396739;396740;396741;396742;396743;396744;396745;396746;396747;396748;396749;396750;396751;396752;396753;396754;836564;836565;836566;836567;836568;836569;836570;836571;836572;836573;836574;836575;836576;836577;836578;836579;836580;836581;836582;836583;836584;836585;836586;836587;836588;836589;836590;836591;836592;836593;836594;836595;836596;836597;836598;…	396744;836574;1083198			8.7	8.7	8.7	37.969	335	335	0	3.9986	71	47161000	46077000	40263000	38541000	0	0	30564000	0
P14246	Slc2a2	Solute carrier family 2, facilitated glucose transporter member 2	P14246	3	3	3	sp|P14246|GTR2_MOUSE Solute carrier family 2, facilitated glucose transporter member 2 OS=Mus musculus OX=10090 GN=Slc2a2 PE=1 SV=3	1	3	3	3	7066;10113;19272	True;True;True	7397;10589;20217	214296;214297;214298;214299;214300;214301;214302;214303;214304;214305;214306;214307;214308;214309;214310;214311;214312;214313;214314;214315;214316;214317;214318;214319;214320;214321;214322;214323;214324;214325;214326;214327;214328;214329;214330;214331;214332;214333;214334;214335;214336;214337;214338;214339;214340;214341;302668;302669;302670;302671;302672;302673;302674;302675;302676;302677;302678;…	341460;341461;341462;341463;341464;341465;341466;341467;341468;341469;341470;341471;341472;341473;341474;341475;341476;341477;341478;341479;341480;341481;341482;341483;341484;341485;341486;341487;341488;341489;341490;341491;341492;341493;341494;341495;341496;341497;341498;341499;341500;341501;341502;341503;341504;341505;341506;341507;475736;475737;475738;475739;475740;475741;475742;475743;475744;…	341475;475758;861826			6.3	6.3	6.3	57.106	523	523	0	6.1922	144	70338000	80124000	64055000	48049000	0	35593000	0	11573000
Q8VCR2	Hsd17b13	17-beta-hydroxysteroid dehydrogenase 13	Q8VCR2	15	15	12	sp|Q8VCR2|DHB13_MOUSE 17-beta-hydroxysteroid dehydrogenase 13 OS=Mus musculus OX=10090 GN=Hsd17b13 PE=1 SV=2	1	15	15	12	559;560;1431;1519;6488;6689;12628;15145;15385;15386;15523;19779;19780;20528;21026	True;True;True;True;True;True;True;True;True;True;True;True;True;True;True	588;589;1505;1598;6793;6999;13204;15811;16063;16064;16206;20752;20753;21533;22055	19428;19429;19430;19431;19432;19433;19434;19435;19436;19437;19438;19439;19440;19441;19442;19443;19444;19445;19446;19447;19448;19449;19450;19451;19452;19453;19454;19455;19456;19457;19458;19459;19460;19461;19462;19463;19464;19465;19466;19467;19468;19469;19470;19471;19472;19473;19474;19475;19476;19477;19478;19479;19480;19481;19482;19483;19484;19485;19486;19487;19488;19489;19490;19491;19492;19493;194…	31058;31059;31060;31061;31062;31063;31064;31065;31066;31067;31068;31069;31070;31071;31072;31073;31074;31075;31076;31077;31078;31079;31080;31081;31082;31083;31084;31085;31086;31087;31088;31089;31090;31091;31092;31093;31094;31095;31096;31097;31098;31099;31100;31101;31102;31103;31104;31105;31106;31107;31108;31109;31110;31111;31112;31113;31114;31115;31116;31117;31118;31119;31120;31121;31122;31123;311…	31059;31120;78932;85380;315987;323708;586691;700277;710484;710495;717490;884755;884767;917190;944304			46.4	46.4	41.1	33.458	304	304	0	323.31	491	691870000	1034900000	797720000	617460000	207550000	223180000	84251000	54768000
P16294	F9	Coagulation factor IX;Coagulation factor IXa light chain;Coagulation factor IXa heavy chain	P16294	4	4	4	sp|P16294|FA9_MOUSE Coagulation factor IX OS=Mus musculus OX=10090 GN=F9 PE=2 SV=3	1	4	4	4	6678;16521;19010;22866	True;True;True;True	6988;17363;19945;23981	202365;486057;486058;486059;486060;486061;486062;486063;486064;486065;486066;486067;549848;549849;549850;549851;549852;549853;549854;549855;549856;549857;549858;549859;549860;549861;549862;549863;549864;549865;549866;664846;664847;664848;664849;664850;664851;664852;664853;664854;664855;664856;664857;664858;664859;664860;664861;664862;664863;664864;664865	323451;758104;758105;758106;758107;758108;758109;758110;758111;758112;758113;758114;853207;853208;853209;853210;853211;853212;853213;853214;853215;853216;853217;853218;853219;853220;853221;853222;853223;853224;853225;1037913;1037914;1037915;1037916;1037917;1037918;1037919;1037920;1037921;1037922;1037923;1037924;1037925;1037926;1037927;1037928;1037929;1037930;1037931;1037932;1037933	323451;758106;853222;1037913			10	10	10	52.977	471	471	0	54.293	51	15051000	31396000	0	22542000	0	12598000	0	0
P14115	Rpl27a	60S ribosomal protein L27a	P14115	8	8	8	sp|P14115|RL27A_MOUSE 60S ribosomal protein L27a OS=Mus musculus OX=10090 GN=Rpl27a PE=1 SV=5	1	8	8	8	8607;11261;15526;16903;17218;17219;19486;21075	True;True;True;True;True;True;True;True	9008;11795;16209;17763;18092;18093;20447;22107	259727;340439;340440;340441;340442;340443;340444;340445;340446;340447;340448;340449;340450;340451;340452;340453;340454;340455;340456;340457;340458;340459;340460;340461;340462;340463;340464;340465;340466;340467;340468;340469;340470;340471;340472;340473;340474;340475;340476;340477;340478;340479;340480;340481;340482;340483;340484;340485;340486;340487;340488;340489;340490;340491;340492;340493;340494;…	413077;538605;538606;538607;538608;538609;538610;538611;538612;538613;538614;538615;538616;538617;538618;538619;538620;538621;538622;538623;538624;538625;538626;538627;538628;538629;538630;538631;538632;538633;538634;538635;538636;538637;538638;538639;538640;538641;538642;538643;538644;538645;538646;538647;538648;538649;538650;538651;538652;538653;538654;538655;538656;538657;538658;538659;538660;…	413077;538649;717600;776550;787579;787674;871900;947861			45.9	45.9	45.9	16.605	148	148	0	85.696	283	148780000	250770000	186500000	202410000	0	67456000	36723000	40507000
Q9CYH2	Fam213a	Redox-regulatory protein FAM213A	Q9CYH2	6	6	6	sp|Q9CYH2|PXL2A_MOUSE Peroxiredoxin-like 2A OS=Mus musculus OX=10090 GN=Prxl2a PE=1 SV=2	1	6	6	6	499;6460;8094;13135;16696;18726	True;True;True;True;True;True	525;6763;8470;13724;17547;19653	17320;17321;17322;17323;17324;17325;17326;17327;17328;17329;17330;17331;197213;197214;197215;197216;197217;197218;197219;197220;197221;197222;197223;197224;197225;197226;197227;197228;197229;197230;197231;197232;197233;244768;244769;244770;244771;244772;244773;244774;244775;244776;244777;244778;244779;244780;244781;244782;244783;244784;244785;244786;244787;244788;244789;244790;244791;244792;24479…	27631;27632;27633;27634;27635;27636;27637;27638;27639;27640;27641;27642;315076;315077;315078;315079;315080;315081;315082;315083;315084;315085;315086;315087;315088;315089;315090;315091;315092;315093;315094;315095;315096;389431;389432;389433;389434;389435;389436;389437;389438;389439;389440;389441;389442;389443;389444;389445;389446;389447;389448;389449;389450;389451;389452;389453;389454;389455;38945…	27635;315089;389437;607867;769379;845029			27.5	27.5	27.5	24.394	218	218	0	10.271	167	66621000	86809000	75486000	73541000	0	35666000	11479000	8576300
Q8R050;Q149F3	Gspt1	Eukaryotic peptide chain release factor GTP-binding subunit ERF3A	Q8R050	7;2	7;2	7;2	sp|Q8R050|ERF3A_MOUSE Eukaryotic peptide chain release factor GTP-binding subunit ERF3A OS=Mus musculus OX=10090 GN=Gspt1 PE=1 SV=2	2	7	7	7	6009;6186;7699;9696;9856;15726;18976	True;True;True;True;True;True;True	6301;6481;8058;10146;10315;16426;19910	185535;185536;185537;185538;185539;185540;185541;185542;185543;185544;185545;185546;185547;185548;185549;185550;185551;185552;185553;185554;185555;185556;185557;185558;185559;185560;185561;185562;185563;185564;189745;233273;233274;233275;233276;233277;233278;233279;233280;233281;233282;233283;233284;233285;233286;233287;233288;233289;233290;233291;233292;233293;233294;233295;233296;233297;290670;…	295913;295914;295915;295916;295917;295918;295919;295920;295921;295922;295923;295924;295925;295926;295927;295928;295929;295930;295931;295932;295933;295934;295935;295936;295937;295938;295939;295940;295941;295942;303002;372147;372148;372149;372150;372151;372152;372153;372154;372155;372156;372157;372158;372159;372160;372161;372162;372163;372164;372165;372166;372167;372168;372169;372170;372171;460005;…	295920;303002;372152;460007;466853;724569;851769			13.7	13.7	13.7	68.625	636	636;632	0	10.599	135	53123000	79594000	0	60072000	0	36139000	0	0
Q9CR51	Atp6v1g1	V-type proton ATPase subunit G 1	Q9CR51	6	6	6	sp|Q9CR51|VATG1_MOUSE V-type proton ATPase subunit G 1 OS=Mus musculus OX=10090 GN=Atp6v1g1 PE=1 SV=3	1	6	6	6	2097;2098;3249;4604;4605;4975	True;True;True;True;True;True	2213;2214;3416;4841;4842;5222	71208;71209;71210;71211;71212;71213;71214;71215;71216;71217;71218;71219;71220;71221;71222;71223;71224;71225;71226;71227;71228;71229;71230;71231;71232;71233;71234;71235;71236;71237;71238;71239;71240;71241;71242;71243;71244;71245;71246;71247;71248;71249;71250;71251;71252;71253;71254;71255;71256;71257;71258;71259;71260;71261;104314;147843;147844;147845;157789;157790;157791;157792;157793;157794;15779…	114318;114319;114320;114321;114322;114323;114324;114325;114326;114327;114328;114329;114330;114331;114332;114333;114334;114335;114336;114337;114338;114339;114340;114341;114342;114343;114344;114345;114346;114347;114348;114349;114350;114351;114352;114353;114354;114355;114356;114357;114358;114359;114360;114361;114362;114363;114364;114365;114366;114367;114368;114369;114370;114371;114372;114373;114374;…	114318;114384;163687;238115;238116;252053			59.3	59.3	59.3	13.724	118	118	0	243.31	139	27673000	52273000	28824000	0	0	20413000	0	0
Q9D517	Agpat3	1-acyl-sn-glycerol-3-phosphate acyltransferase gamma	Q9D517	6	6	6	sp|Q9D517|PLCC_MOUSE 1-acyl-sn-glycerol-3-phosphate acyltransferase gamma OS=Mus musculus OX=10090 GN=Agpat3 PE=1 SV=2	1	6	6	6	3008;8251;11576;12773;13863;18515	True;True;True;True;True;True	3159;8637;12125;13349;14485;19437	97280;97281;97282;97283;97284;97285;97286;97287;97288;97289;97290;97291;97292;97293;97294;97295;249547;249548;249549;249550;249551;249552;249553;249554;249555;249556;249557;249558;249559;249560;249561;249562;249563;249564;249565;249566;249567;249568;249569;249570;249571;249572;249573;249574;249575;249576;249577;249578;249579;349915;349916;349917;349918;349919;349920;349921;349922;349923;349924;34…	153189;153190;153191;153192;153193;153194;153195;153196;153197;153198;153199;153200;153201;153202;153203;153204;397141;397142;397143;397144;397145;397146;397147;397148;397149;397150;397151;397152;397153;397154;397155;397156;397157;397158;397159;397160;397161;397162;397163;397164;397165;397166;397167;397168;397169;397170;397171;397172;397173;397174;551997;551998;551999;552000;552001;552002;552003;…	153202;397172;552000;590250;642266;838882			17.3	17.3	17.3	43.295	376	376	0	17.432	89	0	59180000	48844000	47140000	0	21729000	0	7397700
Q9JLB0;Q9WV34	Mpp6	MAGUK p55 subfamily member 6	Q9JLB0	12;1	12;1	12;1	sp|Q9JLB0|MPP6_MOUSE MAGUK p55 subfamily member 6 OS=Mus musculus OX=10090 GN=Mpp6 PE=1 SV=1	2	12	12	12	833;2476;7089;7175;8096;8505;16272;17818;20753;21405;22505;24854	True;True;True;True;True;True;True;True;True;True;True;True	882;2606;7421;7509;8472;8900;17080;18721;21772;22448;23601;26062	28963;82916;82917;82918;82919;82920;82921;82922;82923;82924;82925;82926;82927;82928;82929;82930;82931;214894;214895;214896;214897;214898;214899;214900;214901;214902;214903;214904;217400;217401;217402;217403;217404;217405;217406;217407;217408;217409;217410;217411;217412;217413;217414;217415;217416;217417;217418;217419;217420;217421;217422;217423;217424;217425;217426;217427;217428;217429;244796;244…	47333;131779;131780;131781;131782;131783;131784;131785;131786;131787;131788;131789;131790;131791;131792;131793;131794;342248;342249;342250;342251;342252;342253;342254;342255;342256;342257;342258;342259;346071;346072;346073;346074;346075;346076;346077;346078;346079;346080;346081;346082;346083;346084;346085;346086;346087;346088;346089;346090;346091;346092;346093;346094;346095;346096;346097;346098;3…	47333;131789;342252;346080;389501;409402;747683;818029;931695;967473;1020752;1140018			25.7	25.7	25.7	62.63	553	553;552	0	19.714	180	39708000	66634000	51785000	47742000	0	25914000	12908000	0
Q9QZ88	Vps29	Vacuolar protein sorting-associated protein 29	Q9QZ88	4	4	4	sp|Q9QZ88|VPS29_MOUSE Vacuolar protein sorting-associated protein 29 OS=Mus musculus OX=10090 GN=Vps29 PE=1 SV=1	1	4	4	4	7995;11433;21280;24050	True;True;True;True	8370;11974;22319;25231	242358;242359;242360;242361;242362;242363;242364;242365;242366;242367;242368;242369;242370;242371;242372;242373;242374;242375;242376;242377;242378;242379;242380;242381;242382;242383;242384;242385;242386;242387;242388;242389;242390;242391;242392;242393;242394;242395;242396;242397;242398;242399;242400;242401;242402;242403;346429;346430;346431;346432;346433;346434;346435;346436;346437;346438;346439;…	385862;385863;385864;385865;385866;385867;385868;385869;385870;385871;385872;385873;385874;385875;385876;385877;385878;385879;385880;385881;385882;385883;385884;385885;385886;385887;385888;385889;385890;385891;385892;385893;385894;385895;385896;385897;385898;385899;385900;385901;385902;385903;385904;385905;385906;385907;385908;385909;385910;385911;385912;385913;385914;547359;547360;547361;547362;…	385891;547373;959854;1101148			24.2	24.2	24.2	20.495	182	182	0	70.928	123	35442000	0	34618000	37648000	0	20458000	0	0
Q9DB15	Mrpl12	39S ribosomal protein L12, mitochondrial	Q9DB15	5	5	5	sp|Q9DB15|RM12_MOUSE 39S ribosomal protein L12, mitochondrial OS=Mus musculus OX=10090 GN=Mrpl12 PE=1 SV=2	1	5	5	5	11460;12444;15325;17480;19134	True;True;True;True;True	12003;13016;15999;18364;20074	347172;347173;347174;347175;347176;347177;347178;347179;347180;347181;347182;347183;347184;347185;347186;347187;347188;347189;347190;347191;347192;347193;347194;347195;347196;347197;347198;347199;347200;347201;347202;347203;347204;347205;347206;347207;347208;347209;347210;347211;347212;347213;347214;347215;347216;347217;347218;347219;347220;347221;371590;371591;371592;371593;371594;371595;371596;…	548351;548352;548353;548354;548355;548356;548357;548358;548359;548360;548361;548362;548363;548364;548365;548366;548367;548368;548369;548370;548371;548372;548373;548374;548375;548376;548377;548378;548379;548380;548381;548382;548383;548384;548385;548386;548387;548388;548389;548390;548391;548392;548393;548394;548395;548396;548397;548398;548399;548400;548401;548402;548403;548404;548405;548406;548407;…	548358;581567;707236;798839;858153			30.8	30.8	30.8	21.708	201	201	0	13.819	169	77222000	110440000	91630000	117640000	0	47813000	18741000	9353400
Q64152	Btf3	Transcription factor BTF3	Q64152	5	5	5	sp|Q64152|BTF3_MOUSE Transcription factor BTF3 OS=Mus musculus OX=10090 GN=Btf3 PE=1 SV=3	1	5	5	5	1757;1758;13753;18075;18265	True;True;True;True;True	1859;1860;14366;18985;19180	60505;60506;60507;60508;60509;60510;60511;60512;60513;60514;60515;60516;60517;60518;60519;60520;60521;60522;60523;60524;60525;60526;60527;60528;60529;60530;60531;60532;60533;60534;60535;60536;60537;60538;60539;60540;60541;60542;60543;60544;60545;60546;60547;60548;60549;60550;60551;60552;60553;60554;60555;60556;60557;60558;60559;60560;60561;60562;60563;60564;60565;60566;60567;60568;60569;60570;605…	97652;97653;97654;97655;97656;97657;97658;97659;97660;97661;97662;97663;97664;97665;97666;97667;97668;97669;97670;97671;97672;97673;97674;97675;97676;97677;97678;97679;97680;97681;97682;97683;97684;97685;97686;97687;97688;97689;97690;97691;97692;97693;97694;97695;97696;97697;97698;97699;97700;97701;97702;97703;97704;97705;97706;97707;97708;97709;97710;97711;97712;97713;97714;97715;97716;97717;977…	97754;97757;637623;827022;831191			41.7	41.7	41.7	22.031	204	204	0	68.441	122	24635000	25789000	20117000	21651000	0	17632000	0	0
P70697	Urod	Uroporphyrinogen decarboxylase	P70697	10	10	10	sp|P70697|DCUP_MOUSE Uroporphyrinogen decarboxylase OS=Mus musculus OX=10090 GN=Urod PE=1 SV=2	1	10	10	10	213;298;2472;6747;14900;15434;15790;19993;19994;22660	True;True;True;True;True;True;True;True;True;True	230;316;2602;7063;15563;16114;16499;20978;20979;23768	7224;7225;7226;7227;7228;7229;7230;7231;7232;11317;82811;82812;82813;82814;82815;82816;82817;82818;82819;82820;82821;82822;82823;82824;82825;82826;82827;82828;82829;82830;82831;82832;82833;82834;82835;82836;82837;82838;82839;82840;82841;82842;82843;82844;82845;82846;82847;82848;82849;82850;82851;82852;82853;82854;204775;204776;204777;441563;441564;441565;455640;455641;455642;455643;455644;455645;…	11027;11028;11029;11030;11031;11032;11033;11034;11035;18053;131615;131616;131617;131618;131619;131620;131621;131622;131623;131624;131625;131626;131627;131628;131629;131630;131631;131632;131633;131634;131635;131636;131637;131638;131639;131640;131641;131642;131643;131644;131645;131646;131647;131648;131649;131650;131651;131652;131653;131654;131655;131656;131657;131658;131659;131660;131661;131662;131…	11030;18053;131646;327113;691891;712909;726294;894129;894131;1028072			35.4	35.4	35.4	40.691	367	367	0	26.914	169	29714000	61931000	32738000	24371000	0	28804000	0	0
O88962	Cyp8b1	7-alpha-hydroxycholest-4-en-3-one 12-alpha-hydroxylase	O88962	10	10	10	sp|O88962|CP8B1_MOUSE 7-alpha-hydroxycholest-4-en-3-one 12-alpha-hydroxylase OS=Mus musculus OX=10090 GN=Cyp8b1 PE=1 SV=1	1	10	10	10	1285;6628;6839;7738;13050;15689;17055;19324;24032;24243	True;True;True;True;True;True;True;True;True;True	1353;6937;7158;8099;13638;16383;17920;20274;25212;25427	44599;44600;44601;44602;44603;44604;44605;44606;44607;44608;44609;44610;201520;201521;201522;201523;201524;207682;207683;207684;234613;234614;234615;234616;234617;234618;234619;234620;234621;234622;386882;386883;386884;386885;386886;386887;386888;386889;386890;386891;386892;386893;386894;386895;386896;386897;386898;386899;386900;386901;386902;386903;386904;386905;386906;386907;462534;501033;55808…	71658;71659;71660;71661;71662;71663;71664;71665;71666;71667;71668;71669;71670;322056;322057;322058;322059;322060;331504;331505;331506;374230;374231;374232;374233;374234;374235;374236;374237;374238;374239;374240;374241;602321;602322;602323;602324;602325;602326;602327;602328;602329;602330;602331;602332;602333;602334;602335;602336;602337;602338;602339;602340;602341;602342;602343;602344;602345;602346…	71668;322059;331504;374231;602322;723328;781876;864473;1100425;1109572			18.6	18.6	18.6	57.706	500	500	0	13.035	116	51514000	71665000	61932000	0	0	23597000	12454000	0
Q8K441;Q8K449	Abca6	ATP-binding cassette sub-family A member 6	Q8K441	12;1	12;1	12;1	sp|Q8K441|ABCA6_MOUSE ATP-binding cassette sub-family A member 6 OS=Mus musculus OX=10090 GN=Abca6 PE=1 SV=2	2	12	12	12	146;1881;3767;6010;7075;8095;12023;15496;17020;18955;21689;22998	True;True;True;True;True;True;True;True;True;True;True;True	156;1989;3960;6302;7406;8471;12585;16178;17884;19889;22754;24120	4676;4677;4678;4679;4680;4681;4682;4683;4684;4685;4686;4687;4688;4689;4690;4691;4692;4693;65457;65458;65459;65460;65461;65462;65463;65464;65465;65466;65467;65468;65469;65470;65471;65472;65473;65474;65475;65476;65477;65478;65479;65480;65481;65482;65483;65484;65485;65486;65487;65488;65489;65490;65491;65492;65493;65494;65495;65496;65497;65498;65499;65500;65501;123311;123312;123313;123314;123315;1233…	7279;7280;7281;7282;7283;7284;7285;7286;7287;7288;7289;7290;7291;7292;7293;7294;7295;7296;106273;106274;106275;106276;106277;106278;106279;106280;106281;106282;106283;106284;106285;106286;106287;106288;106289;106290;106291;106292;106293;106294;106295;106296;106297;106298;106299;106300;106301;106302;106303;106304;106305;106306;106307;106308;106309;106310;106311;106312;106313;106314;106315;106316;1…	7286;106320;197650;295949;341819;389458;569128;716889;780486;851201;979664;1045105			9.1	9.1	9.1	183.28	1624	1624;1623	0	68.104	133	24274000	35251000	26849000	32921000	0	23246000	0	0
Q9Z1J3	Nfs1	Cysteine desulfurase, mitochondrial	Q9Z1J3	10	10	10	sp|Q9Z1J3|NFS1_MOUSE Cysteine desulfurase, mitochondrial OS=Mus musculus OX=10090 GN=Nfs1 PE=1 SV=3	1	10	10	10	1073;9365;10383;16391;18146;18202;19704;21097;23656;24118	True;True;True;True;True;True;True;True;True;True	1137;9800;10873;17216;19059;19116;20673;22130;24820;25299	38261;38262;38263;38264;38265;38266;38267;38268;38269;38270;38271;38272;38273;38274;38275;38276;38277;38278;38279;38280;38281;38282;38283;38284;38285;38286;38287;38288;38289;38290;38291;38292;280799;280800;280801;280802;280803;280804;280805;280806;280807;280808;280809;280810;280811;280812;280813;280814;280815;280816;280817;280818;280819;280820;280821;280822;280823;280824;280825;280826;280827;2808…	62468;62469;62470;62471;62472;62473;62474;62475;62476;62477;62478;62479;62480;62481;62482;62483;62484;62485;62486;62487;62488;62489;62490;62491;62492;62493;62494;62495;62496;62497;62498;62499;62500;446332;446333;446334;446335;446336;446337;446338;446339;446340;446341;446342;446343;446344;446345;446346;446347;446348;446349;446350;446351;446352;446353;446354;446355;446356;446357;446358;446359;44636…	62472;446334;491274;751950;828989;829897;881039;948603;1079747;1103785			26.6	26.6	26.6	50.569	459	459	0	14.437	142	32186000	37749000	32516000	75970000	0	17271000	0	17617000
Q9EST5	Anp32b	Acidic leucine-rich nuclear phosphoprotein 32 family member B	Q9EST5	6	4	4	sp|Q9EST5|AN32B_MOUSE Acidic leucine-rich nuclear phosphoprotein 32 family member B OS=Mus musculus OX=10090 GN=Anp32b PE=1 SV=1	1	6	4	4	3654;5887;12367;12867;14290;19692	True;False;False;True;True;True	3841;6168;12938;13447;14924;20660	119896;119897;119898;182488;182489;182490;182491;182492;182493;182494;370250;370251;370252;370253;370254;370255;370256;370257;370258;370259;370260;370261;370262;370263;370264;370265;370266;370267;370268;370269;370270;370271;370272;370273;370274;370275;370276;370277;370278;370279;370280;381767;381768;381769;381770;424630;567924;567925;567926;567927;567928;567929;567930;567931;567932;567933;567934;…	192065;192066;192067;291153;291154;291155;291156;291157;291158;291159;580045;580046;580047;580048;580049;580050;580051;580052;580053;580054;580055;580056;580057;580058;580059;580060;580061;580062;580063;580064;580065;580066;580067;580068;580069;580070;580071;580072;580073;580074;580075;580076;594669;594670;594671;594672;594673;662631;880428;880429;880430;880431;880432;880433;880434;880435;880436;…	192067;291159;580062;594672;662631;880446			25.7	19.9	19.9	31.078	272	272	0	5.0659	70	961330000	2625100000	0	0	0	702540000	0	0
Q9Z2V4;Q8BH04	Pck1	Phosphoenolpyruvate carboxykinase, cytosolic [GTP]	Q9Z2V4	31;1	31;1	31;1	sp|Q9Z2V4|PCKGC_MOUSE Phosphoenolpyruvate carboxykinase, cytosolic [GTP] OS=Mus musculus OX=10090 GN=Pck1 PE=1 SV=1	2	31	31	31	1111;2764;4376;5035;5478;5479;5970;6624;6817;6823;7340;8704;10552;10657;12771;15950;16875;17321;17519;21033;21453;21473;21903;22429;22949;22950;23135;24335;24532;24827;24853	True;True;True;True;True;True;True;True;True;True;True;True;True;True;True;True;True;True;True;True;True;True;True;True;True;True;True;True;True;True;True	1176;2906;4602;5285;5750;5751;6259;6933;7136;7142;7682;9106;11045;11152;11153;13347;16694;17734;18201;18409;22063;22502;22503;22523;22977;23522;23523;24070;24071;24262;24263;25525;25729;26035;26061	39555;39556;39557;39558;39559;39560;39561;39562;39563;39564;39565;39566;39567;39568;39569;39570;39571;39572;39573;39574;39575;39576;39577;39578;39579;39580;39581;39582;39583;39584;39585;39586;39587;39588;39589;39590;39591;39592;39593;39594;39595;39596;39597;39598;39599;39600;39601;39602;39603;39604;39605;39606;39607;39608;39609;39610;91348;140501;140502;140503;140504;140505;140506;140507;140508;1…	64637;64638;64639;64640;64641;64642;64643;64644;64645;64646;64647;64648;64649;64650;64651;64652;64653;64654;64655;64656;64657;64658;64659;64660;64661;64662;64663;64664;64665;64666;64667;64668;64669;64670;64671;64672;64673;64674;64675;64676;64677;64678;64679;64680;64681;64682;64683;64684;64685;64686;64687;64688;64689;64690;64691;64692;64693;64694;64695;64696;64697;64698;64699;64700;64701;64702;647…	64720;144557;225412;254937;275022;275038;293412;322040;330713;330902;357177;416063;499931;507449;590238;734881;775841;790835;802822;945043;969870;970465;989177;1017855;1042674;1042717;1049616;1114985;1123455;1138956;1140013	869	139	62.1	62.1	62.1	69.354	622	622;640	0	323.31	1197	518640000	1166500000	610590000	639240000	186060000	259780000	69043000	61430000
Q9WUZ9	Entpd5	Ectonucleoside triphosphate diphosphohydrolase 5	Q9WUZ9	11	11	11	sp|Q9WUZ9|ENTP5_MOUSE Ectonucleoside triphosphate diphosphohydrolase 5 OS=Mus musculus OX=10090 GN=Entpd5 PE=1 SV=1	1	11	11	11	77;1807;3389;6442;10773;13022;13803;17783;20662;24296;25055	True;True;True;True;True;True;True;True;True;True;True	80;1914;3561;6744;11277;13608;14421;18684;21673;25483;26278	2088;2089;2090;63292;63293;63294;63295;110366;110367;110368;110369;110370;110371;110372;110373;110374;110375;110376;110377;110378;110379;110380;110381;110382;110383;110384;110385;110386;110387;110388;110389;110390;110391;110392;110393;110394;110395;110396;110397;110398;110399;110400;110401;110402;110403;110404;110405;110406;110407;110408;110409;110410;110411;110412;110413;110414;110415;110416;110…	3052;3053;3054;102730;102731;102732;102733;102734;175072;175073;175074;175075;175076;175077;175078;175079;175080;175081;175082;175083;175084;175085;175086;175087;175088;175089;175090;175091;175092;175093;175094;175095;175096;175097;175098;175099;175100;175101;175102;175103;175104;175105;175106;175107;175108;175109;175110;175111;175112;175113;175114;175115;175116;175117;175118;175119;175120;175121…	3054;102732;175080;314629;512942;601213;639006;814658;924060;1111119;1150580			39.8	39.8	39.8	47.101	427	427	0	111.14	358	130790000	178750000	112460000	94359000	46445000	41863000	0	13614000
P12815	Pdcd6	Programmed cell death protein 6	P12815	6	6	6	sp|P12815|PDCD6_MOUSE Programmed cell death protein 6 OS=Mus musculus OX=10090 GN=Pdcd6 PE=1 SV=2	1	6	6	6	966;14967;17592;19470;19550;24793	True;True;True;True;True;True	1020;15630;18485;20430;20514;26001	33101;33102;33103;33104;33105;33106;33107;33108;33109;33110;33111;33112;33113;33114;33115;33116;33117;33118;33119;33120;33121;33122;33123;33124;33125;33126;33127;33128;33129;33130;33131;33132;33133;33134;33135;33136;33137;33138;33139;33140;33141;33142;33143;33144;443235;443236;443237;443238;443239;443240;443241;443242;443243;443244;443245;443246;516697;562322;562323;564390;564391;724424;724425;72…	53976;53977;53978;53979;53980;53981;53982;53983;53984;53985;53986;53987;53988;53989;53990;53991;53992;53993;53994;53995;53996;53997;53998;53999;54000;54001;54002;54003;54004;54005;54006;54007;54008;54009;54010;54011;54012;54013;54014;54015;54016;54017;54018;54019;54020;54021;54022;54023;54024;54025;54026;54027;54028;54029;54030;54031;54032;54033;54034;54035;54036;54037;54038;54039;54040;54041;540…	53983;694434;806829;871351;874621;1137919			40.8	40.8	40.8	21.867	191	191	0	6.0102	110	27692000	36967000	23077000	24809000	0	17222000	4999800	0
Q99K48	Nono	Non-POU domain-containing octamer-binding protein	Q99K48	11	11	10	sp|Q99K48|NONO_MOUSE Non-POU domain-containing octamer-binding protein OS=Mus musculus OX=10090 GN=Nono PE=1 SV=3	1	11	11	10	2482;6691;6770;8546;8547;9641;13544;15972;16996;18698;22491	True;True;True;True;True;True;True;True;True;True;True	2612;7002;7088;7089;8945;8946;10088;14142;16721;17859;19621;23587	83099;83100;83101;83102;83103;83104;83105;83106;83107;83108;83109;83110;83111;83112;83113;83114;83115;83116;83117;83118;83119;83120;83121;83122;83123;83124;83125;83126;83127;83128;202675;202676;202677;202678;202679;202680;202681;202682;202683;202684;202685;202686;202687;202688;202689;202690;202691;202692;202693;202694;202695;202696;202697;202698;202699;202700;202701;202702;202703;202704;202705;20…	131979;131980;131981;131982;131983;131984;131985;131986;131987;131988;131989;131990;131991;131992;131993;131994;131995;131996;131997;131998;131999;132000;132001;132002;132003;132004;132005;132006;132007;132008;323833;323834;323835;323836;323837;323838;323839;323840;323841;323842;323843;323844;323845;323846;323847;323848;323849;323850;323851;323852;323853;323854;323855;323856;323857;323858;323859;…	131984;323835;328364;411212;411216;458005;623503;735637;780023;844089;1020337			27.5	27.5	25.8	54.54	473	473	0	30.549	281	45005000	42527000	48062000	54346000	0	29392000	0	8720200
O89079	Cope	Coatomer subunit epsilon	O89079	7	7	7	sp|O89079|COPE_MOUSE Coatomer subunit epsilon OS=Mus musculus OX=10090 GN=Cope PE=1 SV=3	1	7	7	7	1778;12946;14737;15895;16242;16465;24223	True;True;True;True;True;True;True	1882;13530;15397;16620;17043;17303;25406	61526;61527;61528;61529;61530;61531;61532;61533;61534;61535;61536;61537;61538;61539;61540;61541;61542;61543;61544;61545;61546;61547;61548;61549;61550;61551;61552;61553;61554;61555;61556;61557;61558;61559;61560;61561;61562;61563;61564;61565;61566;61567;61568;61569;61570;61571;61572;61573;61574;61575;61576;61577;61578;61579;61580;61581;61582;61583;61584;61585;61586;61587;61588;61589;61590;61591;384…	99558;99559;99560;99561;99562;99563;99564;99565;99566;99567;99568;99569;99570;99571;99572;99573;99574;99575;99576;99577;99578;99579;99580;99581;99582;99583;99584;99585;99586;99587;99588;99589;99590;99591;99592;99593;99594;99595;99596;99597;99598;99599;99600;99601;99602;99603;99604;99605;99606;99607;99608;99609;99610;99611;99612;99613;99614;99615;99616;99617;99618;99619;99620;99621;99622;99623;996…	99616;598530;686542;730185;746260;755593;1107231			37	37	37	34.567	308	308	0	247.58	206	29567000	58141000	31528000	26306000	0	22478000	7165700	0
Q6P542	Abcf1	ATP-binding cassette sub-family F member 1	Q6P542	10	10	10	sp|Q6P542|ABCF1_MOUSE ATP-binding cassette sub-family F member 1 OS=Mus musculus OX=10090 GN=Abcf1 PE=1 SV=1	1	10	10	10	175;2294;7930;10319;10633;14777;17181;18190;18677;23949	True;True;True;True;True;True;True;True;True;True	190;2418;8304;10806;11128;15438;18054;19104;19600;25122	5724;5725;5726;5727;5728;5729;5730;5731;5732;5733;5734;5735;5736;5737;5738;5739;5740;5741;5742;5743;5744;5745;5746;5747;5748;5749;5750;5751;5752;5753;5754;76372;76373;76374;76375;76376;76377;76378;240402;240403;240404;240405;240406;240407;240408;240409;240410;240411;240412;240413;240414;310183;310184;310185;310186;310187;310188;310189;310190;310191;310192;310193;319745;437910;437911;437912;437913…	8930;8931;8932;8933;8934;8935;8936;8937;8938;8939;8940;8941;8942;8943;8944;8945;8946;8947;8948;8949;8950;8951;8952;8953;8954;8955;8956;8957;8958;8959;8960;8961;8962;8963;8964;122067;122068;122069;122070;122071;122072;122073;122074;122075;383046;383047;383048;383049;383050;383051;383052;383053;383054;383055;383056;383057;383058;488695;488696;488697;488698;488699;488700;488701;488702;488703;488704;…	8941;122070;383048;488698;504881;687443;786126;829685;843768;1094659			16	16	16	94.944	837	837	0	323.31	126	33246000	18371000	18879000	0	0	14370000	0	0
Q8K0C4	Cyp51a1	Lanosterol 14-alpha demethylase	Q8K0C4	9	9	9	sp|Q8K0C4|CP51A_MOUSE Lanosterol 14-alpha demethylase OS=Mus musculus OX=10090 GN=Cyp51a1 PE=1 SV=1	1	9	9	9	2320;3886;6047;6642;6794;9329;15256;16593;24904	True;True;True;True;True;True;True;True;True	2446;4085;6341;6951;7113;9760;15926;17440;26117	77526;77527;77528;77529;77530;77531;77532;77533;77534;77535;77536;77537;77538;77539;77540;77541;77542;77543;77544;77545;77546;77547;77548;77549;77550;77551;77552;126989;186517;186518;186519;201697;201698;206356;206357;206358;206359;206360;279394;279395;279396;279397;450244;488269;488270;488271;488272;488273;488274;488275;488276;488277;488278;488279;488280;488281;488282;488283;488284;488285;488286…	123586;123587;123588;123589;123590;123591;123592;123593;123594;123595;123596;123597;123598;123599;123600;123601;123602;123603;123604;123605;123606;123607;123608;123609;123610;123611;123612;123613;123614;123615;123616;123617;123618;123619;123620;123621;123622;123623;203689;297417;297418;297419;297420;297421;322359;322360;329533;329534;329535;329536;329537;444115;444116;444117;444118;444119;704672;…	123617;203689;297421;322359;329537;444116;704672;761465;1141955			21.3	21.3	21.3	56.775	503	503	0	17.481	89	28830000	42948000	28366000	35067000	27611000	0	0	0
Q8BH59	Slc25a12	Calcium-binding mitochondrial carrier protein Aralar1	Q8BH59	14	10	10	sp|Q8BH59|CMC1_MOUSE Calcium-binding mitochondrial carrier protein Aralar1 OS=Mus musculus OX=10090 GN=Slc25a12 PE=1 SV=1	1	14	10	10	3631;7057;7208;10243;13012;14228;14883;15202;15266;17259;22714;23666;24576;24870	True;True;True;True;True;True;False;True;False;False;True;True;False;True	3818;7386;7543;10726;13598;14859;15546;15872;15937;18135;23824;24830;25773;26080	119201;119202;119203;119204;119205;119206;119207;119208;119209;119210;119211;119212;119213;119214;119215;119216;213927;213928;213929;213930;213931;213932;213933;213934;213935;213936;213937;213938;213939;213940;213941;213942;213943;213944;213945;213946;213947;213948;213949;213950;213951;213952;213953;213954;213955;213956;213957;213958;213959;213960;213961;213962;213963;213964;213965;213966;213967;…	190948;190949;190950;190951;190952;190953;190954;190955;190956;190957;190958;190959;190960;190961;190962;190963;341047;341048;341049;341050;341051;341052;341053;341054;341055;341056;341057;341058;341059;341060;341061;341062;341063;341064;341065;341066;341067;341068;341069;341070;341071;341072;341073;341074;341075;341076;341077;341078;341079;341080;341081;341082;341083;341084;341085;341086;341087;…	190963;341062;347240;483858;601001;660303;691196;702763;705156;788844;1031410;1079996;1124707;1140456			26.1	20.7	20.7	74.569	677	677	0	28.676	176	31866000	46274000	32895000	33312000	0	21686000	7795100	0
Q5XG73	Acbd5	Acyl-CoA-binding domain-containing protein 5	Q5XG73	11	11	11	sp|Q5XG73|ACBD5_MOUSE Acyl-CoA-binding domain-containing protein 5 OS=Mus musculus OX=10090 GN=Acbd5 PE=1 SV=1	1	11	11	11	8297;8915;9127;9154;13788;14738;15071;16432;16751;20201;20203	True;True;True;True;True;True;True;True;True;True;True	8686;9329;9549;9577;14402;15398;15399;15736;17269;17604;21192;21194	250798;250799;250800;268401;268402;268403;274199;274200;274201;274202;274203;274204;274205;274206;274207;274208;274209;274210;274211;274212;274213;274214;274215;274216;274217;274218;274831;409083;409084;409085;409086;409087;409088;409089;409090;409091;409092;409093;409094;409095;409096;409097;409098;409099;409100;409101;409102;409103;409104;409105;409106;409107;437277;437278;437279;437280;437281;…	399452;399453;399454;427523;427524;427525;436485;436486;436487;436488;436489;436490;436491;436492;436493;436494;436495;436496;436497;436498;436499;436500;436501;436502;436503;436504;436505;436506;436507;436508;436509;437529;638541;638542;638543;638544;638545;638546;638547;638548;638549;638550;638551;638552;638553;638554;638555;638556;638557;638558;638559;638560;638561;638562;638563;638564;638565;…	399452;427523;436498;437529;638557;686592;697616;754440;770985;902218;902310			30.3	30.3	30.3	56.613	508	508	0	113.38	215	38782000	85833000	62687000	0	0	38286000	0	0
P62892	Rpl39	60S ribosomal protein L39	P62892	1	1	1	sp|P62892|RL39_MOUSE 60S ribosomal protein L39 OS=Mus musculus OX=10090 GN=Rpl39 PE=1 SV=2	1	1	1	1	18125	TRUE	19038	530457;530458;530459;530460;530461;530462;530463;530464;530465;530466;530467;530468;530469;530470;530471;530472;530473;530474;530475;530476;530477;530478;530479;530480;530481;530482;530483;530484;530485;530486;530487;530488;530489;530490;530491;530492;530493;530494;530495;530496;530497;530498;530499;530500;530501;530502;530503;530504;530505;530506;530507;530508;530509;530510;530511;530512;530513;…	828581;828582;828583;828584;828585;828586;828587;828588;828589;828590;828591;828592;828593;828594;828595;828596;828597;828598;828599;828600;828601;828602;828603;828604;828605;828606;828607;828608;828609;828610;828611;828612;828613;828614;828615;828616;828617;828618;828619;828620;828621;828622;828623;828624;828625;828626;828627;828628;828629;828630;828631;828632;828633;828634;828635;828636;828637;…	828652			19.6	19.6	19.6	6.4066	51	51	0.0084648	1.7686	81	120490000	206600000	150070000	0	0	58862000	21094000	17618000
P35576	G6pc	Glucose-6-phosphatase	P35576	2	2	2	sp|P35576|G6PC_MOUSE Glucose-6-phosphatase OS=Mus musculus OX=10090 GN=G6pc PE=1 SV=2	1	2	2	2	15812;18973	True;True	16524;16525;16526;19907	465318;465319;465320;465321;465322;465323;465324;465325;465326;465327;465328;465329;465330;465331;465332;465333;465334;465335;465336;465337;465338;465339;465340;465341;465342;465343;465344;465345;465346;465347;465348;465349;465350;465351;465352;465353;465354;465355;465356;465357;465358;465359;465360;465361;465362;465363;465364;465365;465366;465367;465368;465369;465370;465371;465372;465373;465374;…	727079;727080;727081;727082;727083;727084;727085;727086;727087;727088;727089;727090;727091;727092;727093;727094;727095;727096;727097;727098;727099;727100;727101;727102;727103;727104;727105;727106;727107;727108;727109;727110;727111;727112;727113;727114;727115;727116;727117;727118;727119;727120;727121;727122;727123;727124;727125;727126;727127;727128;727129;727130;727131;727132;727133;727134;727135;…	727215;851741	272	1	9.8	9.8	9.8	40.472	357	357	0	32.566	285	22728000	75604000	55906000	26617000	13407000	17529000	2298900	3797700
P99026	Psmb4	Proteasome subunit beta type-4	P99026	7	7	7	sp|P99026|PSB4_MOUSE Proteasome subunit beta type-4 OS=Mus musculus OX=10090 GN=Psmb4 PE=1 SV=1	1	7	7	7	1079;6517;6844;9347;18162;21628;23398	True;True;True;True;True;True;True	1143;6823;7163;9780;19075;22688;22689;24548	38422;38423;38424;38425;38426;38427;38428;38429;38430;38431;38432;38433;38434;38435;38436;38437;38438;38439;38440;38441;198444;198445;198446;198447;198448;198449;198450;198451;198452;198453;198454;198455;198456;198457;198458;198459;198460;198461;198462;198463;198464;198465;198466;198467;198468;198469;198470;198471;198472;198473;198474;198475;198476;198477;198478;198479;198480;198481;198482;198483…	62644;62645;62646;62647;62648;62649;62650;62651;62652;62653;62654;62655;62656;62657;62658;62659;62660;62661;62662;62663;316787;316788;316789;316790;316791;316792;316793;316794;316795;316796;316797;316798;316799;316800;316801;316802;316803;316804;316805;316806;316807;316808;316809;316810;316811;316812;316813;316814;316815;316816;316817;316818;316819;316820;316821;316822;316823;316824;316825;316826…	62658;316823;331636;445336;829135;977230;1067211			38.6	38.6	38.6	29.116	264	264	0	62.269	164	38389000	43207000	33941000	36358000	0	31410000	0	0
Q61599	Arhgdib	Rho GDP-dissociation inhibitor 2	Q61599	4	4	4	sp|Q61599|GDIR2_MOUSE Rho GDP-dissociation inhibitor 2 OS=Mus musculus OX=10090 GN=Arhgdib PE=1 SV=3	1	4	4	4	2198;3026;5832;21346	True;True;True;True	2317;3178;6111;22385	74025;97837;97838;97839;97840;97841;97842;97843;97844;97845;97846;97847;97848;97849;97850;181195;181196;181197;181198;181199;181200;181201;181202;181203;181204;181205;181206;181207;181208;181209;181210;181211;181212;181213;181214;181215;181216;181217;617973;617974;617975;617976;617977;617978;617979;617980;617981;617982;617983;617984;617985;617986;617987;617988;617989;617990;617991;617992;617993;6…	118700;154034;154035;154036;154037;154038;154039;154040;154041;154042;154043;154044;154045;154046;154047;154048;289639;289640;289641;289642;289643;289644;289645;289646;289647;289648;289649;289650;289651;289652;289653;289654;289655;289656;289657;289658;289659;289660;289661;963367;963368;963369;963370;963371;963372;963373;963374;963375;963376;963377;963378;963379;963380;963381;963382;963383;963384;…	118700;154043;289659;963393			38.5	38.5	38.5	22.851	200	200	0	91.578	85	0	29366000	16198000	17227000	13062000	0	0	0
Q9QXT0	Cnpy2	Protein canopy homolog 2	Q9QXT0	10	10	10	sp|Q9QXT0|CNPY2_MOUSE Protein canopy homolog 2 OS=Mus musculus OX=10090 GN=Cnpy2 PE=1 SV=1	1	10	10	10	1539;6644;10406;11283;12648;16030;16707;18794;19133;20801	True;True;True;True;True;True;True;True;True;True	1620;6953;10896;11818;13224;16793;17558;19722;20073;21821	53920;53921;53922;53923;53924;53925;53926;53927;53928;53929;53930;53931;53932;53933;53934;53935;53936;53937;53938;53939;53940;53941;53942;53943;53944;53945;53946;53947;53948;53949;53950;53951;53952;53953;53954;53955;53956;53957;53958;53959;53960;53961;53962;53963;53964;53965;53966;53967;53968;53969;53970;53971;53972;201700;312582;312583;312584;312585;312586;312587;312588;312589;312590;312591;3125…	86659;86660;86661;86662;86663;86664;86665;86666;86667;86668;86669;86670;86671;86672;86673;86674;86675;86676;86677;86678;86679;86680;86681;86682;86683;86684;86685;86686;86687;86688;86689;86690;86691;86692;86693;86694;86695;86696;86697;86698;86699;86700;86701;86702;86703;86704;86705;86706;86707;86708;86709;86710;86711;86712;86713;86714;86715;86716;86717;86718;86719;86720;86721;86722;86723;86724;867…	86668;322362;492154;539252;587369;738568;769714;847065;858102;933645			54.9	54.9	54.9	20.767	182	182	0	46.492	299	97030000	157080000	105240000	133300000	0	62819000	24796000	15371000
O09012	Pex5	Peroxisomal targeting signal 1 receptor	O09012	9	9	9	sp|O09012|PEX5_MOUSE Peroxisomal targeting signal 1 receptor OS=Mus musculus OX=10090 GN=Pex5 PE=1 SV=2	1	9	9	9	1330;3532;3914;5883;9547;13297;13575;15519;24174	True;True;True;True;True;True;True;True;True	1402;3713;4114;4115;6164;9991;13889;14175;16201;25356	46410;46411;46412;46413;46414;46415;115515;127500;127501;127502;127503;127504;127505;127506;127507;127508;127509;127510;127511;127512;127513;127514;127515;127516;127517;127518;127519;127520;127521;127522;127523;127524;182418;182419;182420;182421;182422;182423;182424;182425;182426;182427;182428;182429;286684;286685;286686;393789;393790;393791;393792;393793;401758;458403;458404;458405;458406;458407…	74595;74596;74597;74598;74599;74600;184623;204338;204339;204340;204341;204342;204343;204344;204345;204346;204347;204348;204349;204350;204351;204352;204353;204354;204355;204356;204357;204358;204359;204360;204361;204362;204363;204364;291068;291069;291070;291071;291072;291073;291074;291075;291076;291077;291078;291079;454749;454750;454751;613762;613763;613764;613765;613766;625949;717312;717313;717314…	74597;184623;204354;291072;454750;613764;625949;717318;1106058	15	634	20	20	20	70.755	639	639	0	32.207	90	34179000	45416000	34935000	48426000	34195000	0	0	0
O35857	Timm44	Mitochondrial import inner membrane translocase subunit TIM44	O35857	11	11	11	sp|O35857|TIM44_MOUSE Mitochondrial import inner membrane translocase subunit TIM44 OS=Mus musculus OX=10090 GN=Timm44 PE=1 SV=2	1	11	11	11	4126;5641;6257;11006;12268;12366;13598;15623;16054;19531;20878	True;True;True;True;True;True;True;True;True;True;True	4343;5916;6553;11517;12835;12937;14201;16307;16820;20495;21901	133771;133772;133773;133774;133775;133776;133777;133778;133779;133780;133781;133782;133783;133784;133785;133786;133787;133788;133789;133790;133791;133792;133793;133794;133795;133796;133797;133798;133799;133800;133801;133802;133803;133804;133805;133806;133807;175841;191286;331493;331494;367438;367439;367440;367441;370165;370166;370167;370168;370169;370170;370171;370172;370173;370174;370175;370176;…	215148;215149;215150;215151;215152;215153;215154;215155;215156;215157;215158;215159;215160;215161;215162;215163;215164;215165;215166;215167;215168;215169;215170;215171;215172;215173;215174;215175;215176;215177;215178;215179;215180;215181;215182;215183;215184;215185;215186;215187;215188;215189;215190;215191;215192;281311;304808;523761;523762;576211;576212;576213;576214;579960;579961;579962;579963;…	215170;281311;304808;523761;576213;579988;627822;721871;738946;873292;936039			27.2	27.2	27.2	51.091	452	452	0	47.161	144	41506000	34582000	32224000	41592000	0	31466000	0	0
O70400	Pdlim1	PDZ and LIM domain protein 1	O70400	11	11	11	sp|O70400|PDLI1_MOUSE PDZ and LIM domain protein 1 OS=Mus musculus OX=10090 GN=Pdlim1 PE=1 SV=4	1	11	11	11	139;2707;3274;7947;8388;10943;15341;18943;21798;22069;22977	True;True;True;True;True;True;True;True;True;True;True	149;2846;3441;8321;8779;11452;16016;19877;22864;23153;24099	4500;89516;89517;89518;89519;89520;89521;89522;89523;89524;89525;89526;89527;89528;89529;89530;89531;89532;89533;89534;89535;89536;89537;89538;89539;89540;89541;89542;89543;89544;89545;89546;89547;89548;104944;104945;104946;104947;104948;104949;104950;104951;104952;104953;104954;104955;104956;240872;240873;240874;240875;240876;240877;240878;240879;240880;240881;240882;240883;240884;240885;240886;…	7084;141945;141946;141947;141948;141949;141950;141951;141952;141953;141954;141955;141956;141957;141958;141959;141960;141961;141962;141963;141964;141965;141966;141967;141968;141969;141970;141971;141972;141973;141974;141975;141976;141977;141978;164691;164692;164693;164694;164695;164696;164697;164698;164699;164700;164701;164702;164703;164704;383774;383775;383776;383777;383778;383779;383780;383781;38…	7084;141967;164696;383793;402610;520303;707632;850678;983349;999576;1044471			48.3	48.3	48.3	35.774	327	327	0	39.946	271	48752000	81688000	52058000	61721000	0	37180000	14487000	0
Q6XVG2	Cyp2c54	Cytochrome P450 2C54	Q6XVG2	27	8	7	sp|Q6XVG2|CP254_MOUSE Cytochrome P450 2C54 OS=Mus musculus OX=10090 GN=Cyp2c54 PE=1 SV=1	1	27	8	7	2240;2781;2782;3292;3552;3558;4753;5191;6867;7133;7521;8610;9085;9295;9694;10294;12549;12607;12650;14647;19119;19120;19525;21469;23574;24121;24448	True;False;False;True;True;True;True;False;False;True;False;False;False;True;True;False;False;False;False;False;False;False;False;False;False;False;False	2361;2362;2923;2924;3461;3733;3739;3740;4997;5450;7188;7466;7871;9011;9506;9725;10144;10781;13125;13183;13226;15304;20058;20059;20060;20489;22519;24736;25302;25642	75226;75227;75228;75229;75230;75231;75232;75233;75234;75235;75236;75237;75238;75239;75240;75241;75242;75243;75244;91759;91760;91761;91762;91763;91764;91765;91766;91767;91768;91769;91770;91771;91772;91773;105573;105574;105575;105576;105577;105578;105579;105580;105581;105582;105583;105584;105585;105586;105587;105588;105589;105590;105591;105592;105593;105594;105595;105596;105597;105598;105599;105600…	120689;120690;120691;120692;120693;120694;120695;120696;120697;120698;120699;120700;120701;120702;120703;120704;120705;120706;120707;120708;120709;120710;120711;145036;145037;145038;145039;145040;145041;145042;145043;145044;145045;145046;145047;145048;145049;145050;145051;165800;165801;165802;165803;165804;165805;165806;165807;165808;165809;165810;165811;165812;165813;165814;165815;165816;165817;…	120694;145038;145051;165800;185589;185737;243933;262323;332580;344460;363088;413135;434151;442764;459985;487896;585012;586426;587375;683881;857739;857745;873248;970310;1077518;1103825;1119183	526;527	110;472	57.8	23.1	21.2	55.857	490	490	0	43.237	278	55336000	44532000	45973000	130850000	0	39299000	10305000	9232900
O54734	Ddost	Dolichyl-diphosphooligosaccharide--protein glycosyltransferase 48 kDa subunit	O54734	9	9	9	sp|O54734|OST48_MOUSE Dolichyl-diphosphooligosaccharide--protein glycosyltransferase 48 kDa subunit OS=Mus musculus OX=10090 GN=Ddost PE=1 SV=2	1	9	9	9	4327;5724;8176;9370;17326;20263;20629;21406;24400	True;True;True;True;True;True;True;True;True	4552;6000;8556;9805;18206;21257;21637;22449;25592	139021;139022;139023;139024;139025;139026;139027;139028;139029;139030;139031;139032;178304;178305;178306;178307;178308;178309;178310;178311;178312;178313;178314;178315;178316;178317;178318;178319;178320;178321;178322;178323;178324;178325;178326;178327;178328;178329;246984;246985;280967;280968;280969;280970;280971;280972;280973;280974;280975;280976;280977;280978;280979;280980;280981;280982;280983;…	223209;223210;223211;223212;223213;223214;223215;223216;223217;223218;223219;223220;223221;285112;285113;285114;285115;285116;285117;285118;285119;285120;285121;285122;285123;285124;285125;285126;285127;285128;285129;285130;285131;285132;285133;285134;285135;285136;285137;285138;285139;285140;285141;285142;285143;392762;392763;446585;446586;446587;446588;446589;446590;446591;446592;446593;446594;…	223216;285129;392763;446590;790929;904634;922168;967514;1117176			28.8	28.8	28.8	49.027	441	441	0	32.718	176	95892000	181150000	0	66342000	55141000	0	0	18043000
P55302	Lrpap1	Alpha-2-macroglobulin receptor-associated protein	P55302	10	10	10	sp|P55302|AMRP_MOUSE Alpha-2-macroglobulin receptor-associated protein OS=Mus musculus OX=10090 GN=Lrpap1 PE=1 SV=1	1	10	10	10	529;7590;9874;10097;11418;12740;12874;13868;14520;23706	True;True;True;True;True;True;True;True;True;True	557;7944;10335;10572;11956;13316;13455;14490;15172;24870	18697;229506;295972;295973;302076;302077;302078;302079;302080;302081;302082;302083;302084;302085;302086;302087;302088;302089;302090;302091;302092;302093;302094;302095;302096;302097;345864;345865;345866;345867;345868;345869;345870;345871;345872;345873;345874;345875;345876;345877;345878;345879;345880;345881;345882;345883;345884;345885;345886;345887;345888;345889;345890;345891;345892;345893;345894;3…	29910;366297;467189;467190;474752;474753;474754;474755;474756;474757;474758;474759;474760;474761;474762;474763;474764;474765;474766;474767;474768;474769;474770;474771;474772;474773;546503;546504;546505;546506;546507;546508;546509;546510;546511;546512;546513;546514;546515;546516;546517;546518;546519;546520;546521;546522;546523;546524;546525;546526;546527;546528;546529;546530;546531;546532;546533;5…	29910;366297;467190;474760;546573;589499;595074;642368;677005;1082034			28.9	28.9	28.9	42.215	360	360	0	19.643	224	45033000	41674000	42143000	44030000	30434000	0	0	6777000
Q9WVJ2	Psmd13	26S proteasome non-ATPase regulatory subunit 13	Q9WVJ2	9	9	9	sp|Q9WVJ2|PSD13_MOUSE 26S proteasome non-ATPase regulatory subunit 13 OS=Mus musculus OX=10090 GN=Psmd13 PE=1 SV=1	1	9	9	9	3899;6366;7254;18076;20197;22837;23084;23451;25251	True;True;True;True;True;True;True;True;True	4099;6666;7592;18986;21188;23952;24209;24604;26484	127192;127193;127194;127195;194130;194131;194132;194133;194134;194135;194136;194137;194138;194139;220261;220262;220263;220264;220265;220266;220267;220268;220269;220270;220271;220272;220273;220274;220275;529254;529255;529256;529257;529258;581932;664113;664114;664115;664116;671111;671112;671113;671114;671115;671116;671117;671118;671119;671120;671121;671122;671123;671124;671125;671126;671127;671128;…	203946;203947;203948;203949;309707;309708;309709;309710;309711;309712;309713;309714;309715;309716;351782;351783;351784;351785;351786;351787;351788;351789;351790;351791;351792;351793;351794;351795;351796;351797;827031;827032;827033;827034;827035;902060;1037039;1037040;1037041;1037042;1047372;1047373;1047374;1047375;1047376;1047377;1047378;1047379;1047380;1047381;1047382;1047383;1047384;1047385;104…	203947;309710;351783;827032;902060;1037040;1047385;1069672;1159301			27.7	27.7	27.7	42.809	376	376	0	48.657	125	53897000	74932000	44527000	63698000	0	0	32353000	18712000
P01899;P01897;P01896;P01900;P01895;P14427	H2-D1;H2-L	H-2 class I histocompatibility antigen, D-B alpha chain;H-2 class I histocompatibility antigen, L-D alpha chain	P01899;P01897	12;8;3;3;2;2	10;6;2;1;1;1	7;6;2;1;1;1	sp|P01899|HA11_MOUSE H-2 class I histocompatibility antigen, D-B alpha chain OS=Mus musculus OX=10090 GN=H2-D1 PE=1 SV=2;sp|P01897|HA1L_MOUSE H-2 class I histocompatibility antigen, L-D alpha chain OS=Mus musculus OX=10090 GN=H2-L PE=1 SV=2	6	12	10	7	1803;2574;4555;6875;8285;9009;9534;22000;24130;24183;24628;24792	True;True;True;False;True;True;True;True;True;False;True;True	1910;2706;4786;7196;8673;8674;9426;9977;23082;25312;25365;25829;26000	63136;63137;63138;63139;63140;63141;63142;63143;63144;63145;63146;63147;63148;63149;63150;63151;63152;63153;63154;63155;63156;63157;63158;63159;63160;63161;63162;63163;63164;63165;63166;63167;63168;63169;85359;85360;85361;85362;85363;85364;85365;85366;146221;146222;146223;146224;146225;146226;208780;208781;208782;208783;208784;208785;208786;208787;208788;208789;208790;208791;208792;208793;208794;…	102543;102544;102545;102546;102547;102548;102549;102550;102551;102552;102553;102554;102555;102556;102557;102558;102559;102560;102561;102562;102563;102564;102565;102566;102567;102568;102569;102570;102571;102572;102573;102574;102575;102576;102577;102578;102579;102580;102581;102582;102583;102584;102585;102586;102587;102588;102589;102590;135448;135449;135450;135451;135452;135453;135454;135455;135456;…	102586;135448;235500;332963;399071;431167;454545;995305;1104226;1106247;1131541;1137886			39.2	34	24.6	40.836	362	362;362;185;365;298;368	0	51.938	286	55274000	124040000	64989000	89241000	43084000	28964000	0	0
Q9JLZ3	Auh	Methylglutaconyl-CoA hydratase, mitochondrial	Q9JLZ3	6	6	6	sp|Q9JLZ3|AUHM_MOUSE Methylglutaconyl-CoA hydratase, mitochondrial OS=Mus musculus OX=10090 GN=Auh PE=1 SV=1	1	6	6	6	2367;8563;13334;15624;15989;19253	True;True;True;True;True;True	2494;8962;13926;16308;16740;20198	79188;79189;79190;79191;79192;79193;79194;79195;79196;258650;258651;258652;258653;258654;258655;258656;258657;258658;258659;258660;258661;258662;258663;258664;258665;258666;258667;258668;258669;258670;258671;258672;258673;258674;258675;258676;258677;258678;258679;258680;258681;258682;258683;258684;258685;258686;258687;258688;258689;258690;258691;258692;258693;258694;258695;258696;258697;258698;25…	126223;126224;126225;126226;126227;126228;126229;126230;126231;126232;126233;411532;411533;411534;411535;411536;411537;411538;411539;411540;411541;411542;411543;411544;411545;411546;411547;411548;411549;411550;411551;411552;411553;411554;411555;411556;411557;411558;411559;411560;411561;411562;411563;411564;411565;411566;411567;411568;411569;411570;411571;411572;411573;411574;411575;411576;411577;…	126230;411567;614763;721872;736137;861174			24.5	24.5	24.5	33.395	314	314	0	10.667	138	36289000	53405000	39038000	30804000	0	25204000	9592900	0
Q9Z1D1	Eif3g	Eukaryotic translation initiation factor 3 subunit G	Q9Z1D1	8	8	8	sp|Q9Z1D1|EIF3G_MOUSE Eukaryotic translation initiation factor 3 subunit G OS=Mus musculus OX=10090 GN=Eif3g PE=1 SV=2	1	8	8	8	4910;5589;5618;8157;10320;14611;17527;23863	True;True;True;True;True;True;True;True	5156;5864;5893;8536;10807;15264;18418;25032	156354;156355;156356;156357;156358;156359;156360;156361;156362;156363;156364;156365;156366;156367;156368;156369;156370;156371;156372;156373;174518;174519;174520;174521;174522;174523;174524;174525;174526;174527;174528;174529;174530;174531;174532;174533;174534;174535;175236;175237;175238;175239;175240;175241;175242;175243;175244;175245;175246;175247;175248;175249;175250;175251;175252;175253;175254;…	250293;250294;250295;250296;250297;250298;250299;250300;250301;250302;250303;250304;250305;250306;250307;250308;250309;250310;250311;250312;250313;279434;279435;279436;279437;279438;279439;279440;279441;279442;279443;279444;279445;279446;279447;279448;279449;279450;279451;280458;280459;280460;280461;280462;280463;280464;280465;280466;280467;280468;280469;280470;280471;280472;280473;280474;280475;…	250302;279439;280470;392254;488710;681833;803169;1088546			29.4	29.4	29.4	35.638	320	320	0	197.69	157	25666000	60611000	48840000	44683000	0	27963000	11761000	0
Q91X77	Cyp2c50	Cytochrome P450 2C50	Q91X77	33	16	9	sp|Q91X77|CY250_MOUSE Cytochrome P450 2C50 OS=Mus musculus OX=10090 GN=Cyp2c50 PE=1 SV=2	1	33	16	9	2241;2781;2782;3294;3314;3551;3564;4754;5191;5381;6867;7134;7521;7570;8611;9085;9270;10294;10935;11229;12549;12607;12650;14648;19119;19120;19496;19525;21469;22608;23574;24121;24448	True;False;False;True;False;False;False;False;True;False;False;True;False;True;True;True;True;False;False;True;False;True;False;True;True;True;True;False;False;True;False;False;True	2363;2923;2924;3463;3484;3732;3746;3747;4998;5450;5652;7188;7467;7871;7922;9012;9506;9700;10781;11444;11761;13125;13183;13226;15305;20058;20059;20060;20457;20458;20459;20489;22519;23711;24736;25302;25642	75245;75246;75247;75248;75249;75250;75251;75252;75253;75254;75255;75256;75257;75258;75259;75260;75261;75262;75263;75264;75265;75266;75267;75268;75269;75270;75271;75272;75273;75274;75275;75276;75277;75278;75279;75280;75281;75282;75283;75284;91759;91760;91761;91762;91763;91764;91765;91766;91767;91768;91769;91770;91771;91772;91773;105613;105614;105615;105616;105617;105618;105619;105620;105621;105622…	120712;120713;120714;120715;120716;120717;120718;120719;120720;120721;120722;120723;120724;120725;120726;120727;120728;120729;120730;120731;120732;120733;120734;120735;120736;120737;120738;120739;120740;120741;120742;120743;120744;120745;120746;120747;120748;120749;120750;120751;120752;120753;145036;145037;145038;145039;145040;145041;145042;145043;145044;145045;145046;145047;145048;145049;145050;…	120742;145038;145051;165866;169214;185577;186420;244042;262323;271522;332580;344575;363088;365121;413140;434151;441612;487896;520096;537338;585012;586426;587375;683886;857739;857745;872204;873248;970310;1025579;1077518;1103825;1119183	370;518;519	345;351;472	73.5	36.1	25.7	55.764	490	490	0	55.658	525	180870000	167150000	134470000	215490000	64937000	54987000	20008000	15008000
Q9WVK4;Q8BH64	Ehd1	EH domain-containing protein 1	Q9WVK4	11;1	7;1	7;1	sp|Q9WVK4|EHD1_MOUSE EH domain-containing protein 1 OS=Mus musculus OX=10090 GN=Ehd1 PE=1 SV=1	2	11	7	7	465;3718;5407;12404;13455;14122;14287;14446;15914;16246;22814	False;True;True;False;True;True;True;False;True;True;False	490;3909;5678;12975;14050;14752;14921;15095;16642;17047;23927	16430;16431;16432;16433;16434;16435;16436;16437;16438;16439;16440;16441;16442;121581;121582;121583;121584;121585;169738;169739;169740;370759;370760;370761;370762;397770;397771;397772;397773;397774;397775;397776;397777;397778;397779;397780;397781;397782;397783;397784;397785;397786;397787;420051;420052;420053;420054;420055;420056;420057;420058;420059;420060;420061;420062;420063;420064;420065;420066…	26418;26419;26420;26421;26422;26423;26424;26425;26426;26427;26428;26429;26430;26431;26432;26433;194669;194670;194671;194672;194673;272069;272070;272071;580638;580639;580640;580641;619744;619745;619746;619747;619748;619749;619750;619751;619752;619753;619754;619755;619756;619757;619758;619759;619760;619761;619762;619763;619764;619765;619766;619767;619768;619769;655290;655291;655292;655293;655294;65…	26427;194669;272069;580640;619761;655328;662616;670818;731550;746365;1036017			22.3	15.9	15.9	60.602	534	534;543	0	12.243	110	23511000	23407000	0	19906000	0	14859000	0	0
Q99KR7;Q9QZH3	Ppif	Peptidyl-prolyl cis-trans isomerase F, mitochondrial	Q99KR7	8;1	8;1	8;1	sp|Q99KR7|PPIF_MOUSE Peptidyl-prolyl cis-trans isomerase F, mitochondrial OS=Mus musculus OX=10090 GN=Ppif PE=1 SV=1	2	8	8	8	7421;7879;8217;10103;10134;19613;20828;22937	True;True;True;True;True;True;True;True	7766;8252;8599;10579;10610;20578;21849;24058	225314;238995;238996;238997;238998;238999;239000;239001;239002;239003;239004;239005;239006;239007;239008;239009;239010;239011;239012;239013;239014;239015;239016;239017;239018;239019;239020;239021;239022;239023;239024;239025;239026;239027;239028;239029;239030;239031;239032;239033;239034;239035;239036;239037;239038;239039;239040;239041;239042;239043;239044;239045;239046;239047;239048;248387;248388;…	359962;381305;381306;381307;381308;381309;381310;381311;381312;381313;381314;381315;381316;381317;381318;381319;381320;381321;381322;381323;381324;381325;381326;381327;381328;381329;381330;381331;381332;381333;381334;381335;381336;381337;381338;381339;381340;381341;381342;381343;381344;381345;381346;381347;381348;381349;381350;381351;381352;381353;381354;381355;381356;381357;381358;381359;381360;…	359962;381374;395006;475472;476524;877224;934744;1042066			54.9	54.9	54.9	21.737	206	206;301	0	79.304	137	26148000	22437000	0	21873000	15795000	0	0	0
Q9CYZ2	Tpd52l2	Tumor protein D54	Q9CYZ2	5	5	5	sp|Q9CYZ2|TPD54_MOUSE Tumor protein D54 OS=Mus musculus OX=10090 GN=Tpd52l2 PE=1 SV=1	1	5	5	5	13685;15770;21582;21669;22443	True;True;True;True;True	14292;16476;22638;22731;22732;23537	406420;406421;406422;406423;406424;406425;406426;406427;406428;406429;406430;406431;406432;406433;406434;406435;406436;406437;406438;406439;406440;406441;406442;406443;406444;406445;464283;625199;625200;625201;625202;625203;625204;625205;625206;625207;625208;625209;625210;625211;625212;625213;625214;625215;625216;625217;625218;625219;625220;625221;625222;625223;625224;625225;625226;625227;625228;…	634252;634253;634254;634255;634256;634257;634258;634259;634260;634261;634262;634263;634264;634265;634266;634267;634268;634269;634270;634271;634272;634273;634274;634275;634276;634277;634278;725610;974899;974900;974901;974902;974903;974904;974905;974906;974907;974908;974909;974910;974911;974912;974913;974914;974915;974916;974917;974918;974919;974920;974921;974922;974923;974924;974925;974926;974927;…	634259;725610;974938;978633;1018197	763	147	29.1	29.1	29.1	24.043	220	220	0	104.25	189	38866000	69390000	37130000	54734000	0	25004000	10345000	9587300
Q8BP67	Rpl24	60S ribosomal protein L24	Q8BP67	7	7	7	sp|Q8BP67|RL24_MOUSE 60S ribosomal protein L24 OS=Mus musculus OX=10090 GN=Rpl24 PE=1 SV=2	1	7	7	7	1145;2676;11777;17911;20792;22490;22630	True;True;True;True;True;True;True	1211;2814;12331;18817;21811;23586;23734	40875;40876;40877;40878;40879;40880;40881;40882;40883;40884;40885;40886;40887;40888;40889;40890;40891;40892;40893;40894;40895;40896;40897;40898;40899;40900;40901;40902;40903;40904;40905;40906;40907;40908;40909;40910;40911;40912;40913;40914;40915;40916;40917;40918;40919;40920;40921;40922;40923;40924;40925;40926;40927;88465;355060;355061;525582;525583;525584;600201;652912;652913;652914;652915;65291…	66717;66718;66719;66720;66721;66722;66723;66724;66725;66726;66727;66728;66729;66730;66731;66732;66733;66734;66735;66736;66737;66738;66739;66740;66741;66742;66743;66744;66745;66746;66747;66748;66749;66750;66751;66752;66753;66754;66755;66756;66757;66758;66759;66760;66761;66762;66763;66764;66765;66766;66767;66768;66769;66770;66771;66772;66773;66774;66775;66776;66777;66778;66779;66780;66781;66782;667…	66727;140128;559371;822162;933374;1020331;1026698			40.1	40.1	40.1	17.779	157	157	0	8.4383	199	167710000	315350000	298300000	172140000	86253000	86909000	14690000	26404000
P48024;Q9CXU9	Eif1;Eif1b	Eukaryotic translation initiation factor 1;Eukaryotic translation initiation factor 1b	P48024;Q9CXU9	4;2	4;2	4;2	sp|P48024|EIF1_MOUSE Eukaryotic translation initiation factor 1 OS=Mus musculus OX=10090 GN=Eif1 PE=1 SV=2;sp|Q9CXU9|EIF1B_MOUSE Eukaryotic translation initiation factor 1b OS=Mus musculus OX=10090 GN=Eif1b PE=1 SV=2	2	4	4	4	6692;18929;18930;21402	True;True;True;True	7003;19863;19864;22445	202723;202724;202725;547594;547595;547596;547597;547598;547599;547600;547601;547602;547603;547604;547605;547606;547607;547608;547609;547610;547611;547612;547613;547614;547615;547616;547617;547618;547619;547620;547621;547622;547623;547624;547625;547626;547627;547628;547629;547630;547631;547632;547633;620155;620156;620157;620158;620159;620160;620161;620162;620163;620164;620165;620166;620167;620168;…	323882;323883;323884;850156;850157;850158;850159;850160;850161;850162;850163;850164;850165;850166;850167;850168;850169;850170;850171;850172;850173;850174;850175;850176;850177;850178;850179;850180;850181;850182;850183;850184;850185;850186;850187;850188;850189;850190;850191;850192;850193;850194;850195;850196;850197;850198;850199;850200;850201;850202;850203;850204;850205;850206;850207;850208;850209;…	323884;850161;850217;967442			62.8	62.8	62.8	12.746	113	113;113	0	29.247	130	25730000	38647000	36887000	34791000	0	0	17982000	12839000
Q64435	Ugt1a6	UDP-glucuronosyltransferase 1-6	Q64435	16	6	6	sp|Q64435|UD16_MOUSE UDP-glucuronosyltransferase 1-6 OS=Mus musculus OX=10090 GN=Ugt1a6 PE=1 SV=1	1	16	6	6	718;1599;1600;4196;4208;5536;5996;7541;7846;7847;8233;11362;14377;20596;24316;25134	False;False;False;False;True;True;True;True;False;False;True;False;True;False;False;False	759;1686;1687;1688;1689;4413;4414;4426;5810;6287;7891;8215;8216;8217;8218;8618;11898;15014;21603;25504;26360	25774;25775;25776;25777;25778;25779;25780;25781;25782;25783;25784;25785;55446;55447;55448;55449;55450;55451;55452;55453;55454;55455;55456;55457;55458;55459;55460;55461;55462;55463;55464;55465;55466;55467;55468;55469;55470;55471;55472;55473;55474;55475;55476;55477;55478;55479;55480;55481;55482;55483;55484;55485;55486;55487;55488;55489;55490;55491;55492;55493;55494;55495;55496;55497;55498;55499;555…	42364;42365;42366;42367;42368;42369;42370;42371;42372;42373;42374;42375;42376;42377;42378;42379;42380;42381;42382;42383;42384;42385;42386;88962;88963;88964;88965;88966;88967;88968;88969;88970;88971;88972;88973;88974;88975;88976;88977;88978;88979;88980;88981;88982;88983;88984;88985;88986;88987;88988;88989;88990;88991;88992;88993;88994;88995;88996;88997;88998;88999;89000;89001;89002;89003;89004;890…	42383;89075;89180;217810;218242;276974;295612;364226;379799;380145;395880;542814;665101;920862;1114209;1152914	434;435;436	318;416;464	42.7	18.3	18.3	60.438	531	531	0	12.155	126	23943000	33742000	28506000	18549000	12615000	11592000	0	0
P43883	Plin2	Perilipin-2	P43883	22	22	22	sp|P43883|PLIN2_MOUSE Perilipin-2 OS=Mus musculus OX=10090 GN=Plin2 PE=1 SV=2	1	22	22	22	53;4179;4288;4289;4514;6561;6562;7936;9848;12696;13376;14618;15616;15816;17035;19202;19547;20090;20541;21964;22196;22461	True;True;True;True;True;True;True;True;True;True;True;True;True;True;True;True;True;True;True;True;True;True	53;54;4396;4511;4512;4745;6867;6868;8310;10307;13272;13968;15272;16300;16530;17899;20142;20511;21079;21546;23044;23045;23285;23555	1268;1269;1270;1271;1272;1273;1274;1275;1276;1277;1278;1279;1280;1281;1282;1283;1284;1285;1286;1287;1288;1289;1290;1291;1292;1293;1294;1295;1296;1297;1298;1299;1300;1301;1302;1303;1304;1305;1306;1307;1308;1309;1310;1311;1312;1313;1314;1315;1316;1317;1318;1319;1320;1321;1322;1323;1324;135166;135167;135168;138038;138039;138040;138041;138042;138043;138044;138045;138046;138047;138048;138049;138050;13…	1803;1804;1805;1806;1807;1808;1809;1810;1811;1812;1813;1814;1815;1816;1817;1818;1819;1820;1821;1822;1823;1824;1825;1826;1827;1828;1829;1830;1831;1832;1833;1834;1835;1836;1837;1838;1839;1840;1841;1842;1843;1844;1845;1846;1847;1848;1849;1850;1851;1852;1853;1854;1855;1856;1857;1858;1859;1860;1861;1862;1863;1864;1865;1866;1867;1868;1869;1870;1871;1872;1873;1874;1875;1876;1877;1878;1879;1880;1881;1882…	1863;217179;222057;222077;233790;318394;318409;383413;466663;588244;616405;682620;721790;727518;781033;859816;874556;898710;917783;993941;1007438;1018534	296;297	14;62	70.1	70.1	70.1	46.646	425	425	0	323.31	736	257860000	497290000	377440000	366260000	115110000	148880000	48452000	34517000
P84089	Erh	Enhancer of rudimentary homolog	P84089	4	4	4	sp|P84089|ERH_MOUSE Enhancer of rudimentary homolog OS=Mus musculus OX=10090 GN=Erh PE=1 SV=1	1	4	4	4	11914;19504;19505;22001	True;True;True;True	12474;20467;20468;23083	359083;359084;359085;359086;359087;359088;359089;359090;359091;563206;563207;563208;563209;563210;563211;563212;563213;563214;563215;563216;563217;563218;563219;563220;563221;563222;563223;563224;563225;563226;563227;563228;563229;563230;563231;563232;563233;563234;563235;563236;563237;563238;563239;563240;563241;563242;563243;563244;563245;563246;563247;563248;563249;563250;563251;563252;563253;…	566012;566013;566014;566015;566016;566017;566018;566019;566020;872526;872527;872528;872529;872530;872531;872532;872533;872534;872535;872536;872537;872538;872539;872540;872541;872542;872543;872544;872545;872546;872547;872548;872549;872550;872551;872552;872553;872554;872555;872556;872557;872558;872559;872560;872561;872562;872563;872564;872565;872566;872567;872568;872569;872570;872571;872572;872573;…	566017;872568;872588;995355			38.5	38.5	38.5	12.259	104	104	0	206.66	131	43143000	114890000	57974000	45745000	30222000	30568000	0	0
Q8VI47	Abcc2	Canalicular multispecific organic anion transporter 1	Q8VI47	12	12	12	sp|Q8VI47|MRP2_MOUSE Canalicular multispecific organic anion transporter 1 OS=Mus musculus OX=10090 GN=Abcc2 PE=1 SV=2	1	12	12	12	1768;4691;9143;11259;11756;12142;15193;18258;18259;23969;24617;25066	True;True;True;True;True;True;True;True;True;True;True;True	1871;4931;9565;11793;12309;12705;15863;19173;19174;25143;25816;26289	60977;60978;60979;60980;60981;60982;60983;60984;60985;60986;60987;150198;150199;150200;150201;150202;150203;150204;150205;150206;150207;150208;150209;150210;150211;150212;150213;150214;150215;150216;150217;150218;150219;150220;150221;150222;150223;150224;150225;150226;150227;150228;150229;150230;150231;150232;150233;150234;150235;150236;150237;150238;150239;150240;150241;150242;274442;340383;3544…	98412;98413;98414;98415;98416;98417;98418;98419;98420;98421;98422;241838;241839;241840;241841;241842;241843;241844;241845;241846;241847;241848;241849;241850;241851;241852;241853;241854;241855;241856;241857;241858;241859;241860;241861;241862;241863;241864;241865;241866;241867;241868;241869;241870;241871;241872;241873;241874;241875;241876;241877;241878;241879;241880;241881;241882;241883;241884;2418…	98413;241885;436759;538515;558147;572856;702485;831166;831168;1095890;1128132;1150700			10	10	10	173.67	1543	1543	0	96.126	169	50196000	58253000	58250000	47149000	21218000	28767000	0	0
P15864;Q07133	Hist1h1c	Histone H1.2	P15864	13;4	3;0	3;0	sp|P15864|H12_MOUSE Histone H1.2 OS=Mus musculus OX=10090 GN=Hist1h1c PE=1 SV=2	2	13	3	3	1233;1234;2022;6219;9241;9242;11945;11946;19127;19128;19129;19474;19475	False;False;False;False;False;False;False;False;True;True;True;False;False	1300;1301;2135;6514;9668;9669;12505;12506;20067;20068;20069;20434;20435	43207;43208;43209;43210;43211;43212;43213;43214;43215;43216;43217;43218;43219;43220;43221;43222;43223;43224;43225;43226;43227;43228;43229;43230;43231;43232;43233;43234;43235;43236;43237;43238;43239;43240;43241;43242;43243;43244;43245;43246;43247;43248;43249;43250;43251;43252;43253;43254;43255;43256;43257;43258;43259;43260;43261;43262;43263;43264;43265;43266;43267;43268;43269;43270;43271;43272;432…	69875;69876;69877;69878;69879;69880;69881;69882;69883;69884;69885;69886;69887;69888;69889;69890;69891;69892;69893;69894;69895;69896;69897;69898;69899;69900;69901;69902;69903;69904;69905;69906;69907;69908;69909;69910;69911;69912;69913;69914;69915;69916;69917;69918;69919;69920;69921;69922;69923;69924;69925;69926;69927;69928;69929;69930;69931;69932;69933;69934;69935;69936;69937;69938;69939;69940;699…	69875;69988;111154;303917;440854;440868;567058;567143;857971;858045;858062;871581;871661			34.4	9.9	9.9	21.266	212	212;208	0	43.795	122	97758000	115600000	181460000	102580000	65342000	51017000	0	0
Q91V64	Isoc1	Isochorismatase domain-containing protein 1	Q91V64	5	5	5	sp|Q91V64|ISOC1_MOUSE Isochorismatase domain-containing protein 1 OS=Mus musculus OX=10090 GN=Isoc1 PE=1 SV=1	1	5	5	5	1972;7572;8712;11052;24630	True;True;True;True;True	2083;7925;9114;11564;25831	67478;67479;67480;228919;228920;228921;261996;261997;261998;261999;262000;262001;262002;262003;262004;262005;262006;262007;262008;262009;262010;262011;262012;262013;262014;262015;262016;262017;262018;262019;262020;262021;262022;262023;262024;262025;262026;262027;262028;262029;262030;262031;262032;262033;262034;262035;262036;262037;262038;262039;262040;262041;262042;262043;262044;262045;262046;262…	109141;109142;109143;365359;365360;365361;416171;416172;416173;416174;416175;416176;416177;416178;416179;416180;416181;416182;416183;416184;416185;416186;416187;416188;416189;416190;416191;416192;416193;416194;416195;416196;416197;416198;416199;416200;416201;416202;416203;416204;416205;416206;416207;416208;416209;416210;416211;416212;416213;416214;416215;416216;416217;416218;416219;416220;416221;…	109142;365361;416214;528956;1131651			23.6	23.6	23.6	32.032	297	297	0	15.249	125	0	0	0	35024000	0	0	0	8245500
Q9CQ75	Ndufa2	NADH dehydrogenase [ubiquinone] 1 alpha subcomplex subunit 2	Q9CQ75	5	5	5	sp|Q9CQ75|NDUA2_MOUSE NADH dehydrogenase [ubiquinone] 1 alpha subcomplex subunit 2 OS=Mus musculus OX=10090 GN=Ndufa2 PE=1 SV=3	1	5	5	5	1006;1620;1621;11941;21948	True;True;True;True;True	1066;1714;1715;12501;23027	35025;35026;35027;35028;35029;35030;35031;35032;35033;35034;35035;35036;35037;35038;35039;35040;35041;35042;35043;35044;35045;35046;35047;35048;35049;35050;35051;35052;35053;35054;35055;35056;35057;35058;35059;35060;35061;35062;35063;35064;35065;35066;35067;35068;35069;35070;35071;35072;35073;35074;35075;56713;56714;56715;56716;56717;359725;359726;359727;359728;359729;359730;359731;359732;359733;…	57752;57753;57754;57755;57756;57757;57758;57759;57760;57761;57762;57763;57764;57765;57766;57767;57768;57769;57770;57771;57772;57773;57774;57775;57776;57777;57778;57779;57780;57781;57782;57783;57784;57785;57786;57787;57788;57789;57790;57791;57792;57793;57794;57795;57796;57797;57798;57799;57800;57801;57802;57803;57804;57805;57806;57807;57808;91770;91771;91772;91773;91774;566967;566968;566969;566970…	57757;91770;91772;566967;993459			35.4	35.4	35.4	10.916	99	99	0	60.971	139	43874000	141290000	68716000	0	0	33776000	16920000	9338800
Q9EQH3	Vps35	Vacuolar protein sorting-associated protein 35	Q9EQH3	10	10	10	sp|Q9EQH3|VPS35_MOUSE Vacuolar protein sorting-associated protein 35 OS=Mus musculus OX=10090 GN=Vps35 PE=1 SV=1	1	10	10	10	315;6283;9596;11185;11368;13449;14102;15060;17462;19053	True;True;True;True;True;True;True;True;True;True	333;6580;10040;11706;11906;14044;14731;15725;18346;19988	11599;11600;11601;11602;11603;11604;191802;191803;191804;191805;191806;191807;191808;191809;191810;288058;288059;288060;338136;338137;338138;338139;338140;338141;338142;338143;338144;338145;338146;338147;338148;338149;338150;338151;338152;338153;338154;338155;338156;338157;338158;338159;338160;338161;343684;397726;419518;419519;419520;419521;419522;419523;419524;419525;419526;419527;419528;419529…	18387;18388;18389;18390;18391;18392;305407;305408;305409;305410;305411;305412;305413;305414;305415;305416;456827;456828;456829;534757;534758;534759;534760;534761;534762;534763;534764;534765;534766;534767;534768;534769;534770;534771;534772;534773;534774;534775;534776;534777;534778;534779;534780;534781;534782;543399;619693;654455;654456;654457;654458;654459;654460;654461;654462;654463;654464;654465…	18392;305416;456829;534769;543399;619693;654470;696975;798015;854963			15.1	15.1	15.1	91.712	796	796	0	81.278	151	46113000	87768000	52119000	43574000	0	32000000	0	22312000
O88543	Cops3	COP9 signalosome complex subunit 3	O88543	5	5	5	sp|O88543|CSN3_MOUSE COP9 signalosome complex subunit 3 OS=Mus musculus OX=10090 GN=Cops3 PE=1 SV=3	1	5	5	5	1591;1969;18070;19898;23602	True;True;True;True;True	1674;2079;18979;20877;24764	55185;55186;55187;55188;55189;55190;55191;55192;55193;55194;55195;55196;55197;55198;55199;55200;55201;55202;55203;55204;55205;55206;55207;55208;55209;55210;55211;55212;55213;55214;67351;67352;67353;67354;67355;67356;67357;67358;67359;67360;67361;67362;67363;67364;67365;67366;67367;67368;67369;67370;67371;67372;67373;67374;67375;67376;67377;67378;67379;67380;67381;67382;67383;67384;67385;67386;673…	88610;88611;88612;88613;88614;88615;88616;88617;88618;88619;88620;88621;88622;88623;88624;88625;88626;88627;88628;88629;88630;88631;88632;88633;88634;88635;88636;88637;88638;88639;88640;88641;88642;88643;88644;88645;88646;88647;108955;108956;108957;108958;108959;108960;108961;108962;108963;108964;108965;108966;108967;108968;108969;108970;108971;108972;108973;108974;108975;108976;108977;108978;108…	88630;109047;826924;891486;1078285			17	17	17	47.832	423	423	0	22.227	156	0	24365000	17514000	16439000	0	13818000	0	0
P99025	Gchfr	GTP cyclohydrolase 1 feedback regulatory protein	P99025	4	4	4	sp|P99025|GFRP_MOUSE GTP cyclohydrolase 1 feedback regulatory protein OS=Mus musculus OX=10090 GN=Gchfr PE=1 SV=3	1	4	4	4	11779;17531;20480;23276	True;True;True;True	12333;18422;21482;24413	355063;355064;355065;355066;355067;355068;355069;355070;355071;355072;355073;355074;355075;355076;355077;355078;355079;355080;355081;355082;355083;355084;355085;355086;514814;514815;514816;514817;514818;514819;514820;514821;514822;514823;514824;514825;514826;514827;514828;514829;514830;514831;514832;514833;514834;514835;514836;514837;514838;514839;514840;514841;514842;514843;514844;514845;514846;…	559373;559374;559375;559376;559377;559378;559379;559380;559381;559382;559383;559384;559385;559386;559387;559388;559389;559390;559391;559392;559393;559394;559395;559396;559397;803249;803250;803251;803252;803253;803254;803255;803256;803257;803258;803259;803260;803261;803262;803263;803264;803265;803266;803267;803268;803269;803270;803271;803272;803273;803274;803275;803276;803277;803278;803279;803280;…	559377;803280;913542;1059705			64.3	64.3	64.3	9.584	84	84	0	68.867	207	0	53496000	0	47376000	0	0	15378000	8626400
O09172	Gclm	Glutamate--cysteine ligase regulatory subunit	O09172	7	7	7	sp|O09172|GSH0_MOUSE Glutamate--cysteine ligase regulatory subunit OS=Mus musculus OX=10090 GN=Gclm PE=1 SV=1	1	7	7	7	116;2118;5188;11730;13495;17748;21358	True;True;True;True;True;True;True	124;2235;5447;12283;14091;18649;22399	3920;3921;3922;3923;71729;71730;71731;71732;71733;71734;71735;71736;71737;71738;71739;71740;71741;71742;71743;71744;163536;163537;163538;163539;163540;163541;163542;163543;163544;163545;163546;163547;163548;163549;354001;354002;354003;354004;354005;354006;354007;354008;354009;354010;354011;354012;354013;354014;354015;354016;354017;399086;399087;399088;399089;399090;399091;399092;399093;399094;399…	6179;6180;6181;6182;115033;115034;115035;115036;115037;115038;115039;115040;115041;115042;115043;115044;115045;115046;115047;115048;262191;262192;262193;262194;262195;262196;262197;262198;262199;262200;262201;262202;262203;262204;262205;262206;557539;557540;557541;557542;557543;557544;557545;557546;557547;557548;557549;557550;557551;557552;557553;557554;557555;557556;621437;621438;621439;621440;6…	6179;115040;262199;557547;621439;812579;964958			33.6	33.6	33.6	30.534	274	274	0	96.49	194	95038000	134980000	107560000	80746000	0	65147000	19017000	16465000
[truncated: 2,323 more rows]

## Sheet: Supporting Table 3
Supporting Table 3. Amino Acids _Liver Tissues_Quantified by LC/MS/MS (Qunativa) (pmol/mg protein)
[truncated: 14 more rows]

## Sheet: Supporting Table 4
Supporting Table 4. p-values of hepatic amino acid correlation analysis using MetaboAnalyst 6.0
[truncated: 23 more rows]

[truncated: 3 more sheets: Supporting Table 5, Supporting Table 6, Supporting Table 7]
